# Supplementary material for: Cantharidin suppresses hepatocellular carcinoma development by regulating EZH2/H3K27me3-dependent cell cycle progression and antitumour immune response
Source: BMC Complement Med Ther. 2023 May 18;23:160. doi: 10.1186/s12906-023-03975-0 (PMC10193799; doi:10.1186/s12906-023-03975-0)
Supplement: Supplementary file 1 — Additional File 1: All differently expressed genes in HepG2 cell after cantharidin treatment [file 12906_2023_3975_MOESM1_ESM.xls]

All differently expressed genes in HepG2 cell after cantharidin treatment
gene_id	HEPG2CA1�� cantharidin��	HEPG2CA2�� cantharidin��	HEPG2CA3�� cantharidin��	HEPG2_1	HEPG2_2	HEPG2_3	HEPG2CA�� cantharidin��	HEPG2	log2FoldChange	pvalue	padj	gene_name	gene_chr	gene_start	gene_end	gene_strand	gene_length	gene_biotype	gene_description	tf_family
ENSG00000162772	29223.20434	28972.41249	24801.94626	266.4641279	257.3721807	267.7022654	27665.85436	263.8461914	6.712144957	0	0	ATF3	1	212565334	212620777	+	4040	protein_coding	activating transcription factor 3 [Source:HGNC Symbol;Acc:HGNC:785]	TF_bZIP
ENSG00000087074	22402.57614	24385.58862	22314.54839	762.9528449	631.5350989	640.9222122	23034.23772	678.470052	5.086049935	0	0	PPP1R15A	19	48872421	48876058	+	3065	protein_coding	protein phosphatase 1 regulatory subunit 15A [Source:HGNC Symbol;Acc:HGNC:14375]	-
ENSG00000124216	9363.084581	6371.091113	6585.951173	69.46287095	58.39536873	79.13826095	7440.042289	68.99883355	6.7495603	3.79E-257	3.52E-253	SNAI1	20	49982980	49988886	+	1705	protein_coding	snail family transcriptional repressor 1 [Source:HGNC Symbol;Acc:HGNC:11128]	zf-C2H2
ENSG00000112149	4896.861267	3980.91456	4726.785391	108.179881	102.7325931	123.1039615	4534.853739	111.3388119	5.345651517	4.03E-238	2.81E-234	CD83	6	14117256	14136918	+	2384	protein_coding	CD83 molecule [Source:HGNC Symbol;Acc:HGNC:1703]	-
ENSG00000125740	6057.139071	6243.578856	6493.859096	111.5960878	88.67444882	51.78182507	6264.859008	84.01745388	6.230797293	1.68E-228	9.36E-225	FOSB	19	45467995	45475179	+	5553	protein_coding	FosB proto-oncogene, AP-1 transcription factor subunit [Source:HGNC Symbol;Acc:HGNC:3797]	TF_bZIP
ENSG00000095752	15148.48922	21177.88668	20998.81704	631.9982521	627.209516	675.117757	19108.39765	644.7751751	4.889019912	5.63E-225	2.62E-221	IL11	19	55364382	55370463	-	2678	protein_coding	interleukin 11 [Source:HGNC Symbol;Acc:HGNC:5966]	-
ENSG00000013588	3479.893155	4106.618132	3266.989208	55.79804388	61.63955589	77.18422982	3617.833498	64.87394319	5.794923091	1.25E-219	4.99E-216	GPRC5A	12	12890782	12917937	+	8440	protein_coding	G protein-coupled receptor class C group 5 member A [Source:HGNC Symbol;Acc:HGNC:9836]	-
ENSG00000169429	3351.077872	2904.747289	2760.026886	60.35298624	48.66280728	45.91973166	3005.284016	51.64517506	5.868246146	4.16E-213	1.45E-209	CXCL8	4	73740541	73743716	+	2239	protein_coding	C-X-C motif chemokine ligand 8 [Source:HGNC Symbol;Acc:HGNC:6025]	-
ENSG00000120738	15500.14554	19153.0644	17491.11191	857.4678988	869.4421567	673.1637259	17381.44062	800.0245938	4.442148337	5.98E-204	1.85E-200	EGR1	5	138465479	138469303	+	3137	protein_coding	early growth response 1 [Source:HGNC Symbol;Acc:HGNC:3238]	zf-C2H2
ENSG00000113070	4327.065198	3670.72517	3137.51322	93.37631833	81.1046788	81.09229209	3711.767863	85.1910964	5.447248364	5.52E-203	1.54E-199	HBEGF	5	140332843	140346603	-	2990	protein_coding	heparin binding EGF like growth factor [Source:HGNC Symbol;Acc:HGNC:3059]	-
ENSG00000124466	2597.931582	2773.617664	3254.22397	23.91344738	28.11628865	30.28748259	2875.257739	27.43907287	6.705478536	2.46E-202	6.25E-199	LYPD3	19	43460787	43465608	-	2467	protein_coding	LY6/PLAUR domain containing 3 [Source:HGNC Symbol;Acc:HGNC:24880]	-
ENSG00000172602	2448.430633	2778.139375	2673.405626	50.10436593	74.61630449	59.59794961	2633.325212	61.43954001	5.419941331	1.38E-195	3.20E-192	RND1	12	48857145	48865870	-	3948	protein_coding	Rho family GTPase 1 [Source:HGNC Symbol;Acc:HGNC:18314]	-
ENSG00000171223	10198.03328	10905.46313	12919.33299	609.2235403	510.4187786	451.3811921	11340.94313	523.6745037	4.43796804	2.26E-186	4.84E-183	JUNB	19	12791486	12793315	+	1830	protein_coding	JunB proto-oncogene, AP-1 transcription factor subunit [Source:HGNC Symbol;Acc:HGNC:6205]	TF_bZIP
ENSG00000144834	2547.157675	3176.049963	3644.475542	100.2087319	86.51165738	91.83946333	3122.56106	92.85328419	5.07265741	4.94E-171	9.84E-168	TAGLN3	3	111998739	112013887	+	1716	protein_coding	transgelin 3 [Source:HGNC Symbol;Acc:HGNC:29868]	-
ENSG00000138166	3131.057607	4044.218517	3823.188878	145.7581554	181.6744805	154.3684596	3666.155001	160.6003652	4.512622176	1.48E-168	2.75E-165	DUSP5	10	110497907	110511533	+	2535	protein_coding	dual specificity phosphatase 5 [Source:HGNC Symbol;Acc:HGNC:3071]	-
ENSG00000166592	3510.921653	4091.244314	5858.332588	100.2087319	91.91863597	113.3338058	4486.832852	101.8203912	5.459825594	2.78E-164	4.84E-161	RRAD	16	66921679	66925536	-	1601	protein_coding	RRAD, Ras related glycolysis inhibitor and calcium channel regulator [Source:HGNC Symbol;Acc:HGNC:10446]	-
ENSG00000175592	4092.94107	4207.000121	3752.980068	317.7072294	276.8373036	280.4034678	4017.64042	291.6493336	3.784997184	1.97E-162	3.24E-159	FOSL1	11	65892049	65900573	-	1887	protein_coding	FOS like 1, AP-1 transcription factor subunit [Source:HGNC Symbol;Acc:HGNC:13718]	TF_bZIP
ENSG00000161638	2506.726601	3431.978818	2665.199402	55.79804388	64.88374304	90.86244776	2867.968274	70.51474489	5.338021156	1.27E-157	1.96E-154	ITGA5	12	54395261	54419266	-	7383	protein_coding	integrin subunit alpha 5 [Source:HGNC Symbol;Acc:HGNC:6141]	-
ENSG00000011422	2120.280752	2351.289836	2166.443304	122.9834437	116.7907375	130.920086	2212.671297	123.5647557	4.161287912	5.48E-156	8.05E-153	PLAUR	19	43646095	43670547	-	4457	protein_coding	plasminogen activator, urokinase receptor [Source:HGNC Symbol;Acc:HGNC:9053]	-
ENSG00000188064	1692.463572	1985.935569	1879.225442	87.68264038	89.75584453	88.90841663	1852.541527	88.78230051	4.382970133	2.02E-148	2.82E-145	WNT7B	22	45920366	45977162	-	5080	protein_coding	Wnt family member 7B [Source:HGNC Symbol;Acc:HGNC:12787]	-
ENSG00000163874	4463.402541	4137.365769	4021.050072	359.8404462	374.1629182	401.5533982	4207.272794	378.5189209	3.473608806	6.33E-148	8.41E-145	ZC3H12A	1	37474580	37484377	+	3091	protein_coding	zinc finger CCCH-type containing 12A [Source:HGNC Symbol;Acc:HGNC:26259]	-
ENSG00000143320	1597.49756	1768.89343	1789.868774	50.10436593	27.03489293	26.37942032	1718.753255	34.50622639	5.652561532	6.01E-146	7.62E-143	CRABP2	1	156699606	156705816	-	1082	protein_coding	cellular retinoic acid binding protein 2 [Source:HGNC Symbol;Acc:HGNC:2339]	-
novel.27	2475.698102	4593.15426	3712.860747	53.5205727	81.1046788	62.52899631	3593.90437	65.7180826	5.772334242	6.72E-143	8.15E-140	-	1	68384997	68395664	-	10604	-	PF02093:Gag P30 core shell protein|PF00098:Zinc knuckle	Gag_p30
ENSG00000165272	1726.312843	2108.926114	2179.208543	36.43953886	33.52326724	63.50601188	2004.815833	44.48960599	5.480762886	7.21E-141	8.38E-138	AQP3	9	33441156	33447596	-	2911	protein_coding	aquaporin 3 (Gill blood group) [Source:HGNC Symbol;Acc:HGNC:636]	-
ENSG00000183696	2409.880074	3008.746647	3101.952913	141.2032131	126.5232989	169.0236931	2840.193212	145.5834017	4.283574766	1.53E-139	1.70E-136	UPP1	7	48088628	48108736	+	4580	protein_coding	uridine phosphorylase 1 [Source:HGNC Symbol;Acc:HGNC:12576]	-
ENSG00000196611	3446.043883	4685.397169	3988.225174	2.277471179	9.732561456	7.816124539	4039.888742	6.608719058	9.233596747	1.65E-139	1.77E-136	MMP1	11	102789919	102798160	-	1971	protein_coding	matrix metallopeptidase 1 [Source:HGNC Symbol;Acc:HGNC:7155]	-
ENSG00000177606	40502.53378	40273.97752	40729.31648	3317.136772	2620.221823	2028.284318	40501.94259	2655.214304	3.931458638	1.27E-129	1.31E-126	JUN	1	58780791	58784047	-	3257	protein_coding	Jun proto-oncogene, AP-1 transcription factor subunit [Source:HGNC Symbol;Acc:HGNC:6204]	TF_bZIP
ENSG00000185022	4217.995323	4550.650174	4529.836	509.0148085	426.0699126	467.9904568	4432.827166	467.6917259	3.244971852	1.25E-128	1.24E-125	MAFF	22	38200767	38216507	+	5611	protein_coding	MAF bZIP transcription factor F [Source:HGNC Symbol;Acc:HGNC:6780]	TF_bZIP
ENSG00000163803	1673.658421	2127.917301	1417.853257	17.08103384	25.95349721	10.74717124	1739.80966	17.9272341	6.613903585	1.52E-126	1.46E-123	PLB1	2	28457145	28644142	+	8603	protein_coding	phospholipase B1 [Source:HGNC Symbol;Acc:HGNC:30041]	-
ENSG00000153531	1588.094985	2517.688809	1902.02051	18.21976943	44.33722441	28.33345145	2002.601435	30.2968151	6.0429451	4.52E-126	4.21E-123	ADPRHL1	13	113399610	113453524	-	10924	protein_coding	ADP-ribosylhydrolase like 1 [Source:HGNC Symbol;Acc:HGNC:21303]	-
ENSG00000115844	1673.658421	1352.895998	1230.933696	18.21976943	16.22093576	18.56329578	1419.162705	17.66800032	6.326356037	5.12E-126	4.61E-123	DLX2	2	172099438	172102900	-	2971	protein_coding	distal-less homeobox 2 [Source:HGNC Symbol;Acc:HGNC:2915]	Homeobox
ENSG00000237596	2537.7551	2452.576167	1493.532884	47.82689475	37.8488501	26.37942032	2161.28805	37.35172173	5.865036765	9.38E-124	8.17E-121	AL138828.1	6	135991936	136225751	-	8029	lncRNA	novel transcript	-
ENSG00000123358	3199.696408	3667.107801	3277.019039	253.9380364	313.604758	323.3921528	3381.274416	296.9783157	3.507545968	8.73E-123	7.38E-120	NR4A1	12	52022832	52059507	+	7295	protein_coding	nuclear receptor subfamily 4 group A member 1 [Source:HGNC Symbol;Acc:HGNC:7980]	NGFIB-like
ENSG00000237499	1170.620637	1479.503912	1116.958353	33.02333209	32.44187152	34.19554486	1255.694301	33.22024949	5.239358388	7.72E-121	6.33E-118	WAKMAR2	6	137823673	137868233	-	4150	lncRNA	wound and keratinocyte migration associated lncRNA 2 [Source:HGNC Symbol;Acc:HGNC:53754]	-
ENSG00000143816	1483.726398	2360.333258	1862.812993	12.52609148	19.46512291	5.862093404	1902.290883	12.61776927	7.256460279	1.99E-120	1.58E-117	WNT9A	1	227918656	227947932	-	4005	protein_coding	Wnt family member 9A [Source:HGNC Symbol;Acc:HGNC:12778]	-
ENSG00000248323	2373.21003	3220.362733	2140.912828	52.38183711	93.00003169	93.79349446	2578.161864	79.72512109	5.009460406	2.17E-120	1.68E-117	LUCAT1	5	91054834	91314547	-	16558	lncRNA	lung cancer associated transcript 1 [Source:HGNC Symbol;Acc:HGNC:48498]	-
ENSG00000120129	8206.567807	8390.487345	9088.849687	826.7220379	829.4305152	595.9794961	8561.96828	750.710683	3.512649065	3.78E-120	2.85E-117	DUSP1	5	172768096	172771195	-	2013	protein_coding	dual specificity phosphatase 1 [Source:HGNC Symbol;Acc:HGNC:3064]	-
ENSG00000186642	1503.471806	1902.736082	1461.619788	7.971149126	9.732561456	12.70120238	1622.609226	10.13497099	7.307993005	9.74E-119	7.15E-116	PDE2A	11	72576141	72674591	-	7182	protein_coding	phosphodiesterase 2A [Source:HGNC Symbol;Acc:HGNC:8777]	-
ENSG00000156515	1409.446052	2370.281023	1557.359076	42.13321681	30.27908008	41.03465383	1779.028717	37.81565024	5.555380484	1.66E-116	1.19E-113	HK1	10	69269984	69401884	+	6296	protein_coding	hexokinase 1 [Source:HGNC Symbol;Acc:HGNC:4922]	-
ENSG00000145632	4055.330769	3769.298475	3065.480803	308.5973447	339.5582552	325.3461839	3630.036682	324.5005946	3.483416997	8.53E-116	5.95E-113	PLK2	5	58453982	58460139	-	4647	protein_coding	polo like kinase 2 [Source:HGNC Symbol;Acc:HGNC:19699]	-
ENSG00000124224	1525.097729	1545.520896	1214.521246	23.91344738	10.81395717	36.14957599	1428.379957	23.62566018	5.901562923	1.68E-115	1.14E-112	PPP4R1L	20	58228940	58309451	-	9263	transcribed_unprocessed_pseudogene	protein phosphatase 4 regulatory subunit 1 like (pseudogene) [Source:HGNC Symbol;Acc:HGNC:15755]	-
ENSG00000164949	1921.886411	2084.508874	1581.065947	5.693677947	16.22093576	3.908062269	1862.487077	8.607558659	7.773893177	1.92E-115	1.28E-112	GEM	8	94249253	94262350	-	2648	protein_coding	GTP binding protein overexpressed in skeletal muscle [Source:HGNC Symbol;Acc:HGNC:4234]	-
novel.369	993.8522195	1200.062158	1011.189236	36.43953886	32.44187152	30.28748259	1068.367871	33.05629766	5.0186144	4.90E-114	3.18E-111	-	20	62873077	62877734	+	4150	-	-	-
ENSG00000204103	1446.116096	1210.009923	1308.436928	20.49724061	10.81395717	5.862093404	1321.520983	12.39109706	6.771287496	1.93E-113	1.22E-110	MAFB	20	40685848	40689236	-	3389	protein_coding	MAF bZIP transcription factor B [Source:HGNC Symbol;Acc:HGNC:6408]	TF_bZIP
ENSG00000105825	1070.953338	1015.576341	930.950595	27.32965415	31.3604758	36.14957599	1005.826758	31.61323531	4.984942102	3.39E-112	2.10E-109	TFPI2	7	93885396	93890753	-	2444	protein_coding	tissue factor pathway inhibitor 2 [Source:HGNC Symbol;Acc:HGNC:11761]	-
ENSG00000196569	1372.776008	1351.991656	1295.67169	14.80356266	8.651165738	5.862093404	1340.146451	9.772273935	7.12782278	1.97E-111	1.20E-108	LAMA2	6	128883141	129516569	+	10358	protein_coding	laminin subunit alpha 2 [Source:HGNC Symbol;Acc:HGNC:6482]	-
ENSG00000143367	2226.529854	2344.055098	2141.82463	212.9435552	243.3140364	244.2538918	2237.469861	233.5038278	3.259194508	8.63E-111	5.12E-108	TUFT1	1	151540305	151583583	+	3878	protein_coding	tuftelin 1 [Source:HGNC Symbol;Acc:HGNC:12422]	-
ENSG00000141682	1639.809149	1783.362906	1271.964819	72.87907772	73.53490878	86.95438549	1565.045625	77.78945733	4.327515045	9.12E-111	5.30E-108	PMAIP1	18	59899948	59904306	+	2235	protein_coding	phorbol-12-myristate-13-acetate-induced protein 1 [Source:HGNC Symbol;Acc:HGNC:9108]	-
ENSG00000099860	4093.881328	4211.521833	5491.787888	382.615158	261.6977636	292.1276546	4599.063683	312.1468587	3.882346259	1.47E-110	8.35E-108	GADD45B	19	2476122	2478259	+	2138	protein_coding	growth arrest and DNA damage inducible beta [Source:HGNC Symbol;Acc:HGNC:4096]	-
ENSG00000170525	2156.010539	1767.989088	1632.1269	84.26643361	101.6511974	125.0579926	1852.042176	103.6585412	4.154157615	2.34E-109	1.31E-106	PFKFB3	10	6144934	6254644	+	6114	protein_coding	6-phosphofructo-2-kinase/fructose-2,6-biphosphatase 3 [Source:HGNC Symbol;Acc:HGNC:8874]	-
ENSG00000144655	3940.619349	4947.65642	4669.341819	388.308836	484.4652813	485.576737	4519.205862	452.7836181	3.318255191	7.31E-107	4.00E-104	CSRNP1	3	39141855	39154562	-	3230	protein_coding	cysteine and serine rich nuclear protein 1 [Source:HGNC Symbol;Acc:HGNC:14300]	CSRNP
ENSG00000163395	1613.481938	1891.883976	1129.723592	36.43953886	52.98839015	47.8737628	1545.029835	45.7672306	5.07379905	6.35E-106	3.41E-103	IGFN1	1	201190825	201228952	+	12116	protein_coding	immunoglobulin like and fibronectin type III domain containing 1 [Source:HGNC Symbol;Acc:HGNC:24607]	-
ENSG00000143369	1118.906472	1082.497667	946.4512415	56.93677947	60.55816017	55.68988734	1049.285127	57.72827566	4.184656552	1.12E-103	5.90E-101	ECM1	1	150508062	150513789	+	3360	protein_coding	extracellular matrix protein 1 [Source:HGNC Symbol;Acc:HGNC:3153]	-
ENSG00000107290	7601.982209	8754.032927	7685.585274	1178.591335	1252.256241	1208.568257	8013.866803	1213.138611	2.723724507	1.25E-103	6.43E-101	SETX	9	132261356	132354986	-	12141	protein_coding	senataxin [Source:HGNC Symbol;Acc:HGNC:445]	-
ENSG00000267898	1317.300813	1046.323977	1058.602978	12.52609148	6.488374304	12.70120238	1140.742589	10.57188939	6.748885343	4.63E-102	2.35E-99	AC026803.2	19	48963975	48965158	+	946	lncRNA	novel transcript	-
ENSG00000110944	923.332904	1057.176084	965.599099	31.8845965	11.89535289	17.58628021	982.036029	20.45540987	5.599731919	8.77E-102	4.37E-99	IL23A	12	56334174	56340410	+	1178	protein_coding	interleukin 23 subunit alpha [Source:HGNC Symbol;Acc:HGNC:15488]	-
ENSG00000158825	1589.035242	2241.864424	1902.02051	140.0644775	96.24421884	111.3797747	1910.973392	115.896157	4.045652116	2.27E-101	1.11E-98	CDA	1	20589086	20618903	+	820	protein_coding	cytidine deaminase [Source:HGNC Symbol;Acc:HGNC:1712]	-
ENSG00000196754	844.3512707	1052.654373	1092.33968	18.21976943	16.22093576	30.28748259	996.4484409	21.57606259	5.513394501	3.29E-101	1.58E-98	S100A2	1	153561108	153567890	-	1546	protein_coding	S100 calcium binding protein A2 [Source:HGNC Symbol;Acc:HGNC:10492]	-
ENSG00000175197	4484.088207	5927.05907	5595.7334	513.5697508	334.1512766	380.0590557	5335.626893	409.2600277	3.705716483	7.01E-101	3.31E-98	DDIT3	12	57516588	57521737	-	1307	protein_coding	DNA damage inducible transcript 3 [Source:HGNC Symbol;Acc:HGNC:2726]	TF_bZIP
ENSG00000090020	4907.2041	4765.883629	3974.548133	413.3610189	442.2908484	548.1057333	4549.211954	467.9192002	3.279880502	2.19E-100	1.02E-97	SLC9A1	1	27098809	27166981	-	6195	protein_coding	solute carrier family 9 member A1 [Source:HGNC Symbol;Acc:HGNC:11071]	-
ENSG00000196878	840.5902405	1406.25219	1259.19958	23.91344738	21.62791435	19.54031135	1168.68067	21.69389102	5.756291869	1.16E-99	5.31E-97	LAMB3	1	209614870	209652425	-	4647	protein_coding	laminin subunit beta 3 [Source:HGNC Symbol;Acc:HGNC:6490]	-
ENSG00000136826	1197.888106	980.306993	822.4460692	28.46838973	24.8721015	31.26449815	1000.213723	28.20166313	5.145138496	1.10E-98	4.96E-96	KLF4	9	107484852	107490482	-	3662	protein_coding	Kruppel like factor 4 [Source:HGNC Symbol;Acc:HGNC:6348]	zf-C2H2
ENSG00000254233	3635.035649	4010.757854	3628.063092	557.9804388	481.2210942	466.0364256	3757.952199	501.7459862	2.905838478	1.73E-98	7.66E-96	LINC02365	4	184584093	184625030	-	1268	lncRNA	long intergenic non-protein coding RNA 2365 [Source:HGNC Symbol;Acc:HGNC:53285]	-
ENSG00000135625	1818.458082	1577.172874	1714.189146	5.693677947	7.569770021	3.908062269	1703.273368	5.723836746	8.231670995	2.36E-98	1.03E-95	EGR4	2	73290929	73293701	-	2373	protein_coding	early growth response 4 [Source:HGNC Symbol;Acc:HGNC:3241]	zf-C2H2
ENSG00000106804	1025.820976	1030.950159	1151.606857	6346.17344	6724.11857	7133.190657	1069.459331	6734.494222	-2.654714729	3.19E-97	1.37E-94	C5	9	120952335	121050276	-	6533	protein_coding	complement C5 [Source:HGNC Symbol;Acc:HGNC:1331]	-
ENSG00000140545	4864.892511	5440.522943	4693.960493	704.8773298	576.3839173	694.6580684	4999.791982	658.6397718	2.92422971	3.75E-97	1.58E-94	MFGE8	15	88898683	88913381	-	6807	protein_coding	milk fat globule-EGF factor 8 protein [Source:HGNC Symbol;Acc:HGNC:7036]	-
ENSG00000142173	962.8237207	1405.347848	961.9518881	37.57827445	20.54651863	24.42538918	1110.041152	27.51672742	5.342745801	5.95E-96	2.48E-93	COL6A2	21	46098097	46132849	+	5350	protein_coding	collagen type VI alpha 2 chain [Source:HGNC Symbol;Acc:HGNC:2212]	-
ENSG00000104856	1672.718163	1648.615912	1761.602889	192.4463146	209.7907692	181.7248955	1694.312321	194.6539931	3.1225634	2.78E-95	1.14E-92	RELB	19	45001449	45038198	+	3016	protein_coding	RELB proto-oncogene, NF-kB subunit [Source:HGNC Symbol;Acc:HGNC:9956]	RHD
ENSG00000102265	20461.88458	19887.3903	22261.66384	3729.359055	3233.373195	3658.9233	20870.3129	3540.55185	2.55940096	7.60E-95	3.07E-92	TIMP1	X	47582408	47586789	+	1446	protein_coding	TIMP metallopeptidase inhibitor 1 [Source:HGNC Symbol;Acc:HGNC:11820]	-
ENSG00000279602	877.2602846	756.0301164	849.8001513	10.2486203	18.38372719	16.60926464	827.6968508	15.08053738	5.768435821	1.27E-94	5.07E-92	AC109326.1	17	43360041	43361361	-	1321	TEC	TEC	-
ENSG00000128591	1123.60776	1487.642992	1059.514781	5.693677947	7.569770021	10.74717124	1223.588511	8.003539736	7.236049335	5.20E-94	2.04E-91	FLNC	7	128830377	128859274	+	9280	protein_coding	filamin C [Source:HGNC Symbol;Acc:HGNC:3756]	-
ENSG00000163814	903.5874957	1417.104297	891.7430773	25.05218297	27.03489293	19.54031135	1070.811623	23.87579575	5.493228168	2.24E-92	8.66E-90	CDCP1	3	45082277	45146422	-	6508	protein_coding	CUB domain containing protein 1 [Source:HGNC Symbol;Acc:HGNC:24357]	-
ENSG00000083799	4724.794137	4954.891158	3814.982654	431.5807884	565.5699601	491.4388304	4498.22265	496.1965263	3.180033395	3.58E-92	1.37E-89	CYLD	16	50742050	50801935	+	12954	protein_coding	CYLD lysine 63 deubiquitinase [Source:HGNC Symbol;Acc:HGNC:2584]	-
ENSG00000148926	2000.868045	1993.170307	2083.469255	234.5795314	157.8837747	166.0926464	2025.835869	186.1853175	3.446605857	3.94E-92	1.49E-89	ADM	11	10305073	10307397	+	2325	protein_coding	adrenomedullin [Source:HGNC Symbol;Acc:HGNC:259]	-
ENSG00000005187	1063.431277	936.8985653	1161.636688	6544.313432	6958.781441	6607.556282	1053.988843	6703.550385	-2.669103674	1.16E-91	4.30E-89	ACSM3	16	20610243	20797581	+	7510	protein_coding	acyl-CoA synthetase medium chain family member 3 [Source:HGNC Symbol;Acc:HGNC:10522]	-
ENSG00000105499	701.4321246	817.525389	800.5628035	14.80356266	19.46512291	11.72418681	773.1734391	15.33095746	5.664682187	1.72E-90	6.33E-88	PLA2G4C	19	48047843	48110817	-	6613	protein_coding	phospholipase A2 group IVC [Source:HGNC Symbol;Acc:HGNC:9037]	-
ENSG00000131459	846.2317858	1004.724234	1008.453828	23.91344738	33.52326724	50.8048095	953.1366157	36.08050804	4.708090701	2.47E-90	8.95E-88	GFPT2	5	180300698	180353336	-	4721	protein_coding	glutamine-fructose-6-phosphate transaminase 2 [Source:HGNC Symbol;Acc:HGNC:4242]	-
ENSG00000124762	24695.86428	25086.45386	26378.4532	5268.929572	5040.385438	5410.712212	25386.92378	5240.009074	2.276416013	1.38E-87	4.94E-85	CDKN1A	6	36676460	36687339	+	3050	protein_coding	cyclin dependent kinase inhibitor 1A [Source:HGNC Symbol;Acc:HGNC:1784]	-
ENSG00000173110	2189.85981	2783.565429	3403.759619	2.277471179	4.325582869	3.908062269	2792.394953	3.503705439	9.625332795	5.19E-86	1.83E-83	HSPA6	1	161524540	161526894	+	2355	protein_coding	heat shock protein family A (Hsp70) member 6 [Source:HGNC Symbol;Acc:HGNC:5239]	-
ENSG00000213626	1224.215317	1090.636747	1044.014134	9.109884715	3.244187152	5.862093404	1119.622066	6.07205509	7.53899416	9.17E-85	3.20E-82	LBH	2	30231534	30323730	+	4532	protein_coding	LBH regulator of WNT signaling pathway [Source:HGNC Symbol;Acc:HGNC:29532]	-
ENSG00000163631	69178.50823	67663.79108	81031.90928	386510.7725	387774.4461	370985.5121	72624.7362	381756.9102	-2.3941205	1.77E-84	6.11E-82	ALB	4	73397114	73421482	+	3431	protein_coding	albumin [Source:HGNC Symbol;Acc:HGNC:399]	-
ENSG00000116717	7567.19268	9218.86484	8945.696658	1399.506039	1455.558635	1219.315428	8577.251393	1358.126701	2.659230018	1.75E-83	5.94E-81	GADD45A	1	67685201	67688334	+	1925	protein_coding	growth arrest and DNA damage inducible alpha [Source:HGNC Symbol;Acc:HGNC:4095]	-
ENSG00000198576	4346.810606	3079.285343	3621.680473	1.138735589	4.325582869	2.931046702	3682.592141	2.798455054	10.34616918	3.69E-83	1.24E-80	ARC	8	142611049	142614479	-	2993	protein_coding	activity regulated cytoskeleton associated protein [Source:HGNC Symbol;Acc:HGNC:648]	-
ENSG00000128016	1686.822026	1596.164062	1427.883087	207.2498773	184.9186677	194.4260979	1570.289725	195.5315476	3.006004354	1.24E-82	4.10E-80	ZFP36	19	39406847	39409412	+	1976	protein_coding	ZFP36 ring finger protein [Source:HGNC Symbol;Acc:HGNC:12862]	-
ENSG00000006652	10456.6041	9180.882466	7282.568464	1259.441562	1212.244599	1162.648525	8973.351677	1211.444895	2.88905708	2.37E-82	7.76E-80	IFRD1	7	112422968	112481017	+	7462	protein_coding	interferon related developmental regulator 1 [Source:HGNC Symbol;Acc:HGNC:5456]	-
ENSG00000260708	1516.635412	1571.746821	2027.849288	186.7526367	171.941919	158.2765219	1705.410507	172.3236925	3.308497833	1.05E-81	3.42E-79	AL118516.1	22	46761894	46762563	-	670	lncRNA	novel transcript, antisense to TBC1D22A	-
ENSG00000187775	3950.021924	5521.913745	4121.348373	400.8349275	484.4652813	549.0827488	4531.094681	478.1276525	3.243279732	3.90E-81	1.25E-78	DNAH17	17	78423697	78577394	-	16108	protein_coding	dynein axonemal heavy chain 17 [Source:HGNC Symbol;Acc:HGNC:2946]	-
ENSG00000158710	3021.047475	3306.275246	3267.901011	539.7606694	414.1745597	470.9215035	3198.407911	474.9522442	2.752064892	5.86E-81	1.86E-78	TAGLN2	1	159918107	159925732	-	2487	protein_coding	transgelin 2 [Source:HGNC Symbol;Acc:HGNC:11554]	-
ENSG00000198805	4180.385022	3416.605	4204.322423	589.8650353	619.639746	638.968181	3933.770815	616.1576541	2.674187093	9.32E-81	2.92E-78	PNP	14	20468954	20477094	+	4139	protein_coding	purine nucleoside phosphorylase [Source:HGNC Symbol;Acc:HGNC:7892]	-
ENSG00000108551	2969.333311	1984.126884	2659.728585	266.4641279	193.5698334	197.3571446	2537.729593	219.1303686	3.535454895	2.22E-80	6.88E-78	RASD1	17	17494437	17496395	-	1748	protein_coding	ras related dexamethasone induced 1 [Source:HGNC Symbol;Acc:HGNC:15828]	-
ENSG00000176014	2681.614503	2882.138733	3439.319926	382.615158	410.9303726	446.4961143	3001.024387	413.347215	2.859215373	2.29E-80	7.02E-78	TUBB6	18	12307669	12344320	+	3941	protein_coding	tubulin beta 6 class V [Source:HGNC Symbol;Acc:HGNC:20776]	-
ENSG00000147883	1108.563639	1059.889111	1008.453828	110.4573522	109.2209674	122.1269459	1058.968859	113.9350885	3.214752697	3.31E-80	1.00E-77	CDKN2B	9	22002903	22009305	-	4000	protein_coding	cyclin dependent kinase inhibitor 2B [Source:HGNC Symbol;Acc:HGNC:1788]	-
ENSG00000104714	2866.845239	3640.881876	3416.524857	513.5697508	445.5350355	484.5997214	3308.083991	481.2348359	2.781414084	5.28E-80	1.58E-77	ERICH1	8	614746	738106	-	9711	protein_coding	glutamate rich 1 [Source:HGNC Symbol;Acc:HGNC:27234]	-
ENSG00000110925	2602.63287	2660.574883	2248.505551	400.8349275	392.5466454	376.1509934	2503.904435	389.8441888	2.683617579	8.22E-80	2.44E-77	CSRNP2	12	51061205	51083664	-	5230	protein_coding	cysteine and serine rich nuclear protein 2 [Source:HGNC Symbol;Acc:HGNC:16006]	CSRNP
ENSG00000126353	595.1830227	709.9086619	653.7625628	14.80356266	10.81395717	12.70120238	652.9514158	12.7729074	5.679163816	1.12E-79	3.28E-77	CCR7	17	40553769	40565472	-	2508	protein_coding	C-C motif chemokine receptor 7 [Source:HGNC Symbol;Acc:HGNC:1608]	-
ENSG00000249884	674.164656	689.1087903	651.0271546	11.38735589	16.22093576	6.839108971	671.4335336	11.48246687	5.885911654	1.19E-79	3.46E-77	RNF103-CHMP3	2	86505668	86721122	-	1503	protein_coding	RNF103-CHMP3 readthrough [Source:HGNC Symbol;Acc:HGNC:38847]	-
ENSG00000160888	6633.516943	7487.049442	7827.826501	1043.0818	663.9769704	731.7846599	7316.130962	812.9478101	3.170605702	3.37E-79	9.70E-77	IER2	19	13150411	13154911	+	3079	protein_coding	immediate early response 2 [Source:HGNC Symbol;Acc:HGNC:28871]	-
ENSG00000248112	642.1958996	810.2906511	618.202256	10.2486203	15.13954004	12.70120238	690.2296022	12.69645424	5.761055525	3.65E-79	1.04E-76	AC108174.1	5	82919376	82921119	-	745	lncRNA	novel transcript	-
ENSG00000197019	2075.14839	2443.532745	3110.159138	212.9435552	249.8024107	277.4724211	2542.946757	246.7394623	3.363861864	7.61E-79	2.14E-76	SERTAD1	19	40421589	40425992	-	2084	protein_coding	SERTA domain containing 1 [Source:HGNC Symbol;Acc:HGNC:17932]	-
ENSG00000172006	1042.745612	1226.288084	1108.752129	128.6771216	97.32561456	107.4717124	1125.928608	111.1581495	3.342454654	1.15E-78	3.22E-76	ZNF554	19	2819868	2836735	+	5653	protein_coding	zinc finger protein 554 [Source:HGNC Symbol;Acc:HGNC:26629]	zf-C2H2
ENSG00000137309	46345.29413	45810.36074	44817.83996	10353.38398	9816.910322	10869.29819	45657.83161	10346.53083	2.141688903	2.62E-78	7.23E-76	HMGA1	6	34236873	34246231	+	2327	protein_coding	high mobility group AT-hook 1 [Source:HGNC Symbol;Acc:HGNC:5010]	HMGA
ENSG00000104267	561.3337512	646.6047048	660.1451819	11.38735589	18.38372719	14.65523351	622.694546	14.8087722	5.390259524	5.81E-78	1.59E-75	CA2	8	85463968	85481493	+	2007	protein_coding	carbonic anhydrase 2 [Source:HGNC Symbol;Acc:HGNC:1373]	-
ENSG00000151014	1068.132565	1076.167271	987.4823647	103.6249386	127.6046946	102.5866346	1043.9274	111.2720893	3.230590558	1.97E-76	5.32E-74	NOCT	4	139015781	139045939	+	2512	protein_coding	nocturnin [Source:HGNC Symbol;Acc:HGNC:14254]	-
ENSG00000167995	653.4789901	697.2478705	565.3176972	17.08103384	16.22093576	7.816124539	638.6815193	13.70603138	5.563028181	3.25E-76	8.72E-74	BEST1	11	61950063	61965515	+	8688	protein_coding	bestrophin 1 [Source:HGNC Symbol;Acc:HGNC:12703]	-
ENSG00000115641	1563.648289	1768.89343	1814.487448	256.2155076	208.7093734	200.2881913	1715.676389	221.7376908	2.953905679	3.71E-76	9.86E-74	FHL2	2	105357712	105438513	-	6626	protein_coding	four and a half LIM domains 2 [Source:HGNC Symbol;Acc:HGNC:3703]	-
ENSG00000152137	1021.119688	1011.958972	1035.80791	126.3996504	98.40701027	98.6785723	1022.96219	107.828411	3.249055654	3.75E-76	9.88E-74	HSPB8	12	119178642	119221131	+	2860	protein_coding	heat shock protein family B (small) member 8 [Source:HGNC Symbol;Acc:HGNC:30171]	-
ENSG00000263006	1532.61979	1271.505196	711.2061352	11.38735589	4.325582869	6.839108971	1171.77704	7.517349245	7.297408946	5.77E-76	1.50E-73	ROCK1P1	18	109065	122219	+	2645	transcribed_unprocessed_pseudogene	Rho associated coiled-coil containing protein kinase 1 pseudogene 1 [Source:HGNC Symbol;Acc:HGNC:37832]	-
ENSG00000166401	825.5461199	764.1691966	648.2917464	18.21976943	42.17443297	31.26449815	746.0023543	30.55290019	4.603501378	7.07E-76	1.83E-73	SERPINB8	18	63970029	64019779	+	5764	protein_coding	serpin family B member 8 [Source:HGNC Symbol;Acc:HGNC:8952]	-
ENSG00000246130	1866.411216	2503.219333	1914.785749	2.277471179	4.325582869	2.931046702	2094.805433	3.178033583	9.361814308	1.60E-75	4.10E-73	AC107959.2	8	23068229	23083619	+	2636	lncRNA	novel transcript	-
ENSG00000076770	1259.004846	1056.271742	1437.912917	7425.694778	8907.456523	8040.838119	1251.063168	8124.66314	-2.699200878	2.61E-75	6.63E-73	MBNL3	X	132369317	132489968	-	12199	protein_coding	muscleblind like splicing regulator 3 [Source:HGNC Symbol;Acc:HGNC:20564]	-
ENSG00000005238	1612.541681	1749.902243	1471.649618	218.6372332	171.941919	217.8744715	1611.364514	202.8178746	2.989651034	3.43E-75	8.62E-73	FAM214B	9	35104112	35116341	-	6409	protein_coding	family with sequence similarity 214 member B [Source:HGNC Symbol;Acc:HGNC:25666]	-
ENSG00000158406	1135.831108	1143.088597	970.1581127	111.5960878	129.7674861	120.1729148	1083.025939	120.5121629	3.167198524	1.37E-74	3.42E-72	HIST1H4H	6	26277609	26285638	-	2163	protein_coding	histone cluster 1 H4 family member h [Source:HGNC Symbol;Acc:HGNC:4788]	-
ENSG00000184371	5004.990884	6017.493295	5425.226288	954.2604239	934.3258997	1076.671155	5482.570156	988.4191596	2.471275236	1.47E-74	3.64E-72	CSF1	1	109910242	109930992	+	5238	protein_coding	colony stimulating factor 1 [Source:HGNC Symbol;Acc:HGNC:2432]	-
ENSG00000106070	3341.675296	3912.18455	3219.575466	477.130212	601.2560188	554.9448422	3491.145104	544.443691	2.680384157	2.23E-73	5.45E-71	GRB10	7	50590063	50793462	-	9795	protein_coding	growth factor receptor bound protein 10 [Source:HGNC Symbol;Acc:HGNC:4564]	-
ENSG00000109089	2697.598882	3533.265149	3282.489855	495.3499814	377.4071053	426.9558029	3171.117962	433.2376299	2.872360458	8.74E-73	2.12E-70	CDR2L	17	74987632	75005800	+	3536	protein_coding	cerebellar degeneration related protein 2 like [Source:HGNC Symbol;Acc:HGNC:29999]	-
novel.581	588.6012199	662.8828652	753.1490612	12.52609148	30.27908008	11.72418681	668.2110488	18.17645279	5.20679357	1.35E-72	3.24E-70	-	7	98417920	98438721	+	4780	-	PF13900:Putative domain of unknown function	-
ENSG00000274213	598.9440528	771.4039346	1075.015428	31.8845965	25.95349721	28.33345145	815.1211383	28.72384839	4.828619332	1.67E-72	3.98E-70	AC015912.3	17	56914186	56914533	+	348	lncRNA	novel transcript	-
ENSG00000116584	5148.850288	6462.429679	5498.170507	980.4513425	1072.744552	1069.832046	5703.150158	1041.009313	2.453594645	1.40E-71	3.32E-69	ARHGEF2	1	155946851	156007070	-	9155	protein_coding	Rho/Rac guanine nucleotide exchange factor 2 [Source:HGNC Symbol;Acc:HGNC:682]	-
ENSG00000171346	582.0194171	783.1603837	630.0556916	30.74586091	41.09303726	34.19554486	665.0784975	35.34481434	4.233197267	2.64E-71	6.19E-69	KRT15	17	41513745	41522529	-	5969	protein_coding	keratin 15 [Source:HGNC Symbol;Acc:HGNC:6421]	-
ENSG00000166173	1023.940461	1564.512083	1351.291657	130.9545928	104.8953846	104.5406657	1313.248067	113.4635477	3.535166725	3.64E-71	8.47E-69	LARP6	15	70829130	70854157	-	5552	protein_coding	La ribonucleoprotein domain family member 6 [Source:HGNC Symbol;Acc:HGNC:24012]	-
ENSG00000104419	25502.60525	35505.38086	28389.89003	4757.637292	4759.222552	5361.861434	29799.29205	4959.573759	2.586927616	1.65E-70	3.81E-68	NDRG1	8	133237171	133302022	-	9823	protein_coding	N-myc downstream regulated 1 [Source:HGNC Symbol;Acc:HGNC:7679]	-
ENSG00000081041	937.4367671	765.0735389	585.3773575	39.85574563	40.01164154	30.28748259	762.6292211	36.71828992	4.38163616	2.48E-70	5.67E-68	CXCL2	4	74097040	74099196	-	1398	protein_coding	C-X-C motif chemokine ligand 2 [Source:HGNC Symbol;Acc:HGNC:4603]	-
ENSG00000140678	737.1619112	1117.767014	707.5589243	7.971149126	2.162791435	9.770155673	854.1626166	6.634698745	6.993006769	3.39E-70	7.69E-68	ITGAX	16	31355134	31382997	+	7074	protein_coding	integrin subunit alpha X [Source:HGNC Symbol;Acc:HGNC:6152]	-
ENSG00000171606	2886.590647	2935.494926	2500.163106	528.3733135	469.3257413	499.2549549	2774.082893	498.9846699	2.475144127	7.10E-70	1.60E-67	ZNF274	19	58183029	58213562	+	8333	protein_coding	zinc finger protein 274 [Source:HGNC Symbol;Acc:HGNC:13068]	zf-C2H2
ENSG00000122133	514.3208742	658.361154	532.4927987	17.08103384	18.38372719	9.770155673	568.391609	15.07830557	5.251459234	1.01E-69	2.25E-67	PAEP	9	135561756	135566955	+	1454	protein_coding	progestagen associated endometrial protein [Source:HGNC Symbol;Acc:HGNC:8573]	-
ENSG00000162909	3702.734192	4182.582881	4257.206981	832.4157158	829.4305152	840.2333879	4047.508018	834.0265396	2.278855235	1.19E-69	2.65E-67	CAPN2	1	223701593	223776018	+	8585	protein_coding	calpain 2 [Source:HGNC Symbol;Acc:HGNC:1479]	-
ENSG00000103647	742.8034564	709.0043197	715.7651489	62.63045742	73.53490878	72.29915198	722.5243083	69.48817272	3.376161377	3.71E-69	8.16E-67	CORO2B	15	68578969	68727806	+	3998	protein_coding	coronin 2B [Source:HGNC Symbol;Acc:HGNC:2256]	-
ENSG00000079308	2966.512538	4484.633191	3064.569001	281.2676906	396.8722282	384.9441335	3505.238243	354.3613508	3.305208177	5.22E-69	1.14E-66	TNS1	2	217799588	218033982	-	16281	protein_coding	tensin 1 [Source:HGNC Symbol;Acc:HGNC:11973]	-
ENSG00000229320	858.4551338	814.8123623	864.3889951	91.09884715	95.16282312	68.39108971	845.8854971	84.88425333	3.321352529	8.94E-69	1.93E-66	KRT8P12	3	160565447	160569248	+	2047	transcribed_processed_pseudogene	keratin 8 pseudogene 12 [Source:HGNC Symbol;Acc:HGNC:28057]	-
ENSG00000163191	2765.297424	2810.695696	3047.244749	485.1013611	335.2326724	330.2312618	2874.412623	383.5217651	2.907661816	1.02E-68	2.18E-66	S100A11	1	152032506	152047907	-	649	protein_coding	S100 calcium binding protein A11 [Source:HGNC Symbol;Acc:HGNC:10488]	-
ENSG00000274270	474.8300576	597.7702236	683.8520531	10.2486203	15.13954004	19.54031135	585.4841114	14.97615723	5.273108346	1.70E-68	3.62E-66	AL137060.3	13	50125816	50128463	+	2648	lncRNA	novel transcript, sense intronic to DLEU1	-
ENSG00000003989	373.2822433	400.6236143	440.4007222	2137.406701	2373.663599	2561.734818	404.7688599	2357.601706	-2.542197966	1.77E-68	3.74E-66	SLC7A2	8	17497088	17570573	+	7905	protein_coding	solute carrier family 7 member 2 [Source:HGNC Symbol;Acc:HGNC:11060]	-
ENSG00000243742	575.4376143	665.595892	563.4940918	9.109884715	6.488374304	7.816124539	601.5091993	7.804794519	6.271512525	2.79E-68	5.84E-66	RPLP0P2	11	61615036	61639449	+	3909	transcribed_processed_pseudogene	ribosomal protein lateral stalk subunit P0 pseudogene 2 [Source:HGNC Symbol;Acc:HGNC:17960]	-
ENSG00000115594	1979.242121	1943.431483	2150.030855	8579.23393	8454.351718	9112.624196	2024.23482	8715.403282	-2.106213609	2.80E-68	5.84E-66	IL1R1	2	102064544	102179874	+	7123	protein_coding	interleukin 1 receptor type 1 [Source:HGNC Symbol;Acc:HGNC:5993]	-
ENSG00000054967	894.1849203	858.22079	860.7417842	99.06999628	115.7093417	92.8164789	871.0491648	102.531939	3.088062502	3.42E-67	7.07E-65	RELT	11	73376399	73397474	+	6187	protein_coding	RELT TNF receptor [Source:HGNC Symbol;Acc:HGNC:13764]	-
ENSG00000164867	1321.061843	1743.571847	1888.343469	173.0878096	149.232609	208.1043158	1650.992387	176.8082448	3.221205971	5.98E-67	1.23E-64	NOS3	7	150991017	151014588	+	5931	protein_coding	nitric oxide synthase 3 [Source:HGNC Symbol;Acc:HGNC:7876]	-
ENSG00000070669	620.5699762	591.4398279	465.9311989	23.91344738	29.19768437	25.40240475	559.3136677	26.17117883	4.417110227	1.13E-66	2.30E-64	ASNS	7	97851677	97872542	-	4896	protein_coding	asparagine synthetase (glutamine-hydrolyzing) [Source:HGNC Symbol;Acc:HGNC:753]	-
ENSG00000183508	820.8448322	605.0049616	596.3189903	10.2486203	5.406978586	4.885077837	674.0562614	6.846892243	6.643556427	3.76E-66	7.60E-64	TENT5C	1	117606048	117628389	+	5654	protein_coding	terminal nucleotidyltransferase 5C [Source:HGNC Symbol;Acc:HGNC:24712]	-
ENSG00000222041	1406.625279	1742.667505	1806.281223	228.8858535	148.1512133	186.6099734	1651.858003	187.8823467	3.137499554	6.81E-66	1.37E-63	CYTOR	2	87454781	87636740	+	17693	lncRNA	cytoskeleton regulator RNA [Source:HGNC Symbol;Acc:HGNC:28717]	-
ENSG00000187479	472.9495425	507.3359992	609.0842286	9.109884715	9.732561456	10.74717124	529.7899234	9.863205804	5.742269177	1.94E-65	3.87E-63	C11orf96	11	43925342	43943878	+	1913	protein_coding	chromosome 11 open reading frame 96 [Source:HGNC Symbol;Acc:HGNC:38675]	-
ENSG00000179388	537.8273127	520.9011328	453.1659605	12.52609148	7.569770021	12.70120238	503.964802	10.93235463	5.523041923	3.82E-65	7.55E-63	EGR3	8	22687659	22693480	-	5033	protein_coding	early growth response 3 [Source:HGNC Symbol;Acc:HGNC:3240]	zf-C2H2
ENSG00000153487	2217.127279	2240.05574	2637.84532	449.8005578	374.1629182	362.4727755	2365.009446	395.4787505	2.581324192	1.31E-64	2.57E-62	ING1	13	110712736	110723339	+	6388	protein_coding	inhibitor of growth family member 1 [Source:HGNC Symbol;Acc:HGNC:6062]	-
ENSG00000133805	561.3337512	687.3001058	574.4357246	45.54942358	30.27908008	43.96570053	607.6898606	39.9314014	3.927081893	1.58E-64	3.09E-62	AMPD3	11	10308313	10507579	+	6793	protein_coding	adenosine monophosphate deaminase 3 [Source:HGNC Symbol;Acc:HGNC:470]	-
ENSG00000172183	1358.672145	1728.198029	1630.303295	230.0245891	152.4767961	185.6329578	1572.391156	189.3781143	3.055075959	1.93E-64	3.74E-62	ISG20	15	88636153	88656483	+	7165	protein_coding	interferon stimulated exonuclease gene 20 [Source:HGNC Symbol;Acc:HGNC:6130]	-
ENSG00000237417	1714.089495	1926.248981	2015.08405	1.138735589	2.162791435	3.908062269	1885.140842	2.403196431	9.5737186	4.16E-64	8.00E-62	XRCC6P1	10	93206857	93209627	-	1805	processed_pseudogene	X-ray repair cross complementing 6 pseudogene 1 [Source:HGNC Symbol;Acc:HGNC:45183]	-
ENSG00000101188	550.0506607	674.6393144	590.8481739	39.85574563	32.44187152	49.82779393	605.179383	40.70847036	3.888163616	4.68E-64	8.95E-62	NTSR1	20	62708836	62762771	+	4238	protein_coding	neurotensin receptor 1 [Source:HGNC Symbol;Acc:HGNC:8039]	-
ENSG00000084674	23231.88329	20782.68912	30109.55	142359.0297	187118.2265	207133.1624	24708.0408	178870.1395	-2.855863342	1.55E-63	2.94E-61	APOB	2	21001429	21044073	-	14828	protein_coding	apolipoprotein B [Source:HGNC Symbol;Acc:HGNC:603]	-
ENSG00000122861	765.3696374	999.2981802	1017.571855	72.87907772	103.8139889	90.86244776	927.4132242	89.18517145	3.376563656	3.27E-63	6.16E-61	PLAU	10	73909177	73917496	+	2949	protein_coding	plasminogen activator, urokinase [Source:HGNC Symbol;Acc:HGNC:9052]	-
ENSG00000117724	132.5763131	102.1906736	140.4176216	1052.191685	923.5119426	996.5558787	125.0615361	990.7531686	-2.986270481	4.62E-63	8.65E-61	CENPF	1	214603195	214664571	+	11673	protein_coding	centromere protein F [Source:HGNC Symbol;Acc:HGNC:1857]	-
ENSG00000146674	2343.121789	4405.051073	3405.583225	305.181138	165.4535447	257.9321098	3384.585362	242.8555975	3.801257799	1.02E-62	1.90E-60	IGFBP3	7	45912245	45921874	-	4571	protein_coding	insulin like growth factor binding protein 3 [Source:HGNC Symbol;Acc:HGNC:5472]	-
ENSG00000222043	407.1315147	521.8054751	576.2593301	10.2486203	14.05814432	12.70120238	501.7321066	12.335989	5.342008944	1.59E-62	2.93E-60	AC079305.1	2	177264359	177265515	+	499	lncRNA	novel transcript	-
ENSG00000188766	568.8558115	880.8293461	669.2632093	27.32965415	37.8488501	48.85077837	706.3161223	38.00976087	4.206236679	1.94E-62	3.56E-60	SPRED3	19	38388421	38399587	+	5864	protein_coding	sprouty related EVH1 domain containing 3 [Source:HGNC Symbol;Acc:HGNC:31041]	-
ENSG00000140941	17452.1202	17695.2647	13681.60008	3508.444351	3273.384836	3269.094088	16276.32832	3350.307758	2.280461457	3.78E-62	6.88E-60	MAP1LC3B	16	87383953	87404779	+	5037	protein_coding	microtubule associated protein 1 light chain 3 beta [Source:HGNC Symbol;Acc:HGNC:13352]	-
ENSG00000134962	562.2740088	460.3102025	700.2645024	3467.44987	4455.350355	4311.569699	574.2829045	4078.123308	-2.828191596	4.31E-62	7.81E-60	KLB	4	39406930	39451533	+	6002	protein_coding	klotho beta [Source:HGNC Symbol;Acc:HGNC:15527]	-
ENSG00000143669	552.8714334	680.9697101	536.1400096	44.41068799	44.33722441	45.91973166	589.9937177	44.88921469	3.715657818	4.56E-62	8.20E-60	LYST	1	235661041	235883640	-	19614	protein_coding	lysosomal trafficking regulator [Source:HGNC Symbol;Acc:HGNC:1968]	-
ENSG00000184414	431.5782107	465.7362559	535.2282069	26.19091856	21.62791435	21.49434248	477.5142245	23.10439179	4.373683096	1.17E-61	2.10E-59	IRS3P	7	100570131	100571136	+	1006	processed_pseudogene	insulin receptor substrate 3, pseudogene [Source:HGNC Symbol;Acc:HGNC:6127]	-
ENSG00000068366	1482.78614	1460.512725	1411.470638	5845.12978	6893.897698	6009.622755	1451.589834	6249.550078	-2.10613215	2.67E-61	4.74E-59	ACSL4	X	109624244	109733403	-	6546	protein_coding	acyl-CoA synthetase long chain family member 4 [Source:HGNC Symbol;Acc:HGNC:3571]	-
ENSG00000188153	364.8199254	333.7022882	413.9584428	1915.353261	2319.593814	2461.102214	370.8268855	2232.01643	-2.589792725	2.95E-61	5.20E-59	COL4A5	X	108439844	108697545	+	11865	protein_coding	collagen type IV alpha 5 chain [Source:HGNC Symbol;Acc:HGNC:2207]	-
ENSG00000130294	1350.209827	2519.497493	2079.822044	1.138735589	2.162791435	3.908062269	1983.176455	2.403196431	9.648243481	3.04E-61	5.33E-59	KIF1A	2	240713761	240821036	-	16695	protein_coding	kinesin family member 1A [Source:HGNC Symbol;Acc:HGNC:888]	-
ENSG00000105810	517.1416469	487.4404698	559.8468808	2455.113931	3194.442949	3064.897835	521.4763325	2904.818238	-2.47794367	3.32E-61	5.78E-59	CDK6	7	92604921	92836594	-	12260	protein_coding	cyclin dependent kinase 6 [Source:HGNC Symbol;Acc:HGNC:1777]	-
ENSG00000114473	477.6508302	540.7966622	527.933785	29.60712532	34.60466295	41.03465383	515.4604258	35.08214737	3.870362072	6.54E-61	1.13E-58	IQCG	3	197889077	197960142	-	7468	protein_coding	IQ motif containing G [Source:HGNC Symbol;Acc:HGNC:25251]	-
ENSG00000276980	196.5138258	166.398973	269.8936103	2087.302335	1556.128437	1853.398531	210.9354697	1832.276435	-3.118660166	7.89E-61	1.36E-58	AC008760.2	19	6716386	6717742	-	1357	lncRNA	novel transcript, sense intronic C3	-
ENSG00000136731	1561.767774	1431.573773	1630.303295	6202.692755	7311.316445	7416.525172	1541.214947	6976.844791	-2.178600639	8.08E-61	1.38E-58	UGGT1	2	128091200	128195677	+	11349	protein_coding	UDP-glucose glycoprotein glucosyltransferase 1 [Source:HGNC Symbol;Acc:HGNC:15663]	-
ENSG00000132823	5097.136123	5225.289489	5530.083603	1341.430524	1332.279524	1327.764156	5284.169738	1333.824735	1.986142547	8.43E-61	1.43E-58	OSER1	20	44195939	44210771	-	2249	protein_coding	oxidative stress responsive serine rich 1 [Source:HGNC Symbol;Acc:HGNC:16105]	-
ENSG00000173805	545.3493731	421.4234859	485.0790563	9.109884715	17.30233148	21.49434248	483.9506384	15.96885289	4.902619035	9.36E-61	1.58E-58	HAP1	17	41717742	41734644	-	6223	protein_coding	huntingtin associated protein 1 [Source:HGNC Symbol;Acc:HGNC:4812]	-
ENSG00000105048	429.6976957	538.9879777	511.5213357	26.19091856	11.89535289	22.47135805	493.4023364	20.1858765	4.612584348	1.42E-60	2.39E-58	TNNT1	19	55132698	55149206	-	2119	protein_coding	troponin T1, slow skeletal type [Source:HGNC Symbol;Acc:HGNC:11948]	-
ENSG00000138823	583.8999322	598.6745659	830.6522939	3894.475716	4281.245645	3906.108238	671.0755973	4027.276533	-2.585136978	2.52E-60	4.21E-58	MTTP	4	99563761	99623999	+	5398	protein_coding	microsomal triglyceride transfer protein [Source:HGNC Symbol;Acc:HGNC:7467]	-
ENSG00000231274	562.2740088	670.1176032	647.3799436	35.30080327	61.63955589	41.03465383	626.5905185	45.99167099	3.767920652	3.10E-60	5.16E-58	SBK3	19	55540656	55545543	-	1520	protein_coding	SH3 domain binding kinase family member 3 [Source:HGNC Symbol;Acc:HGNC:44121]	-
ENSG00000162734	4487.849237	5051.655778	4610.986444	1125.070762	1081.395717	1170.46465	4716.830486	1125.64371	2.066933529	3.53E-60	5.82E-58	PEA15	1	160205337	160215376	+	2806	protein_coding	proliferation and apoptosis adaptor protein 15 [Source:HGNC Symbol;Acc:HGNC:8822]	-
ENSG00000171557	20660.27892	21823.58704	25623.48053	97302.67864	99412.70829	91970.38342	22702.44883	96228.59012	-2.083611394	4.02E-60	6.60E-58	FGG	4	154604134	154612967	-	3600	protein_coding	fibrinogen gamma chain [Source:HGNC Symbol;Acc:HGNC:3694]	-
ENSG00000169896	867.8577092	1049.941346	835.2113075	2.277471179	1.081395717	6.839108971	917.6701209	3.399325289	8.023056775	4.55E-60	7.42E-58	ITGAM	16	31259967	31332892	+	5688	protein_coding	integrin subunit alpha M [Source:HGNC Symbol;Acc:HGNC:6149]	-
ENSG00000146592	1239.259437	1396.304426	969.24631	154.8680402	104.8953846	126.0350082	1201.603391	128.5994776	3.225600492	8.55E-60	1.39E-57	CREB5	7	28299321	28825894	+	11681	protein_coding	cAMP responsive element binding protein 5 [Source:HGNC Symbol;Acc:HGNC:16844]	TF_bZIP
ENSG00000276900	532.1857675	723.4737956	466.8430016	28.46838973	30.27908008	17.58628021	574.1675216	25.44458334	4.506272416	8.84E-60	1.43E-57	AC023157.3	12	31729117	31731204	+	2088	lncRNA	novel transcript, antisense to AMN1	-
ENSG00000158246	419.3548627	427.7538817	495.1088865	21.6359762	15.13954004	21.49434248	447.4058769	19.42328624	4.52412678	9.86E-60	1.58E-57	TENT5B	1	27005020	27012850	-	2382	protein_coding	terminal nucleotidyltransferase 5B [Source:HGNC Symbol;Acc:HGNC:28273]	-
ENSG00000131747	364.8199254	315.6154433	653.7625628	4398.935582	5733.560093	5046.285405	444.7326438	5059.593693	-3.507939941	1.17E-59	1.86E-57	TOP2A	17	40388525	40417896	-	6374	protein_coding	DNA topoisomerase II alpha [Source:HGNC Symbol;Acc:HGNC:11989]	-
ENSG00000258947	946.8393425	1342.948233	1541.858429	86.54390479	51.90699443	112.3567902	1277.215335	83.60256316	3.92926196	1.31E-59	2.07E-57	TUBB3	16	89921392	89938761	+	4430	protein_coding	tubulin beta 3 class III [Source:HGNC Symbol;Acc:HGNC:20772]	-
ENSG00000007944	1573.050864	1265.1748	1178.96094	178.7814875	183.8372719	209.0813314	1339.062201	190.566697	2.81130678	1.95E-59	3.07E-57	MYLIP	6	16129086	16148248	+	3072	protein_coding	myosin regulatory light chain interacting protein [Source:HGNC Symbol;Acc:HGNC:21155]	-
ENSG00000255717	5605.815452	4692.631907	5105.183527	1241.221792	1140.872482	1143.108214	5134.543629	1175.067496	2.127661849	2.44E-59	3.83E-57	SNHG1	11	62851984	62855953	-	3970	lncRNA	small nucleolar RNA host gene 1 [Source:HGNC Symbol;Acc:HGNC:32688]	-
ENSG00000171621	2203.963673	2290.698905	2428.13069	530.6507847	463.9187627	465.05941	2307.597756	486.5429858	2.246429242	4.20E-59	6.55E-57	SPSB1	1	9292894	9369532	+	3389	protein_coding	splA/ryanodine receptor domain and SOCS box containing 1 [Source:HGNC Symbol;Acc:HGNC:30628]	-
ENSG00000197989	1801.533446	1618.772618	2179.208543	307.4586091	216.2791435	252.0700164	1866.504869	258.6025897	2.852559285	4.65E-59	7.21E-57	SNHG12	1	28578538	28583132	-	4266	lncRNA	small nucleolar RNA host gene 12 [Source:HGNC Symbol;Acc:HGNC:30062]	-
ENSG00000287097	385.5055913	477.4927051	444.9597359	18.21976943	14.05814432	11.72418681	435.9860108	14.66736685	4.905165864	6.39E-59	9.85E-57	AL590550.1	6	114822994	115002280	+	896	lncRNA	uncharacterized LOC107986639 [Source:NCBI gene;Acc:107986639]	-
ENSG00000134107	2433.386513	3214.032337	2471.897221	460.0491781	448.7792227	506.0940639	2706.43869	471.6408216	2.52018002	9.50E-59	1.46E-56	BHLHE40	3	4979437	4985323	+	3516	protein_coding	basic helix-loop-helix family member e40 [Source:HGNC Symbol;Acc:HGNC:1046]	bHLH
ENSG00000181773	604.5855981	733.4215603	681.1166449	77.43402008	49.744203	55.68988734	673.0412678	60.9560368	3.469598687	1.20E-58	1.83E-56	GPR3	1	27392622	27395814	+	2137	protein_coding	G protein-coupled receptor 3 [Source:HGNC Symbol;Acc:HGNC:4484]	-
ENSG00000070761	5365.109522	4663.692955	5518.230167	1205.920989	1257.663219	1194.890039	5182.344215	1219.491416	2.087358321	1.45E-58	2.19E-56	CFAP20	16	58113592	58129381	-	2302	protein_coding	cilia and flagella associated protein 20 [Source:HGNC Symbol;Acc:HGNC:29523]	-
ENSG00000162783	1907.782548	2312.403119	2594.078788	405.3898698	306.034988	327.3002151	2271.421485	346.241691	2.714783565	1.47E-58	2.22E-56	IER5	1	181088700	181092900	+	4201	protein_coding	immediate early response 5 [Source:HGNC Symbol;Acc:HGNC:5393]	-
ENSG00000124145	11867.93067	14033.58295	11862.55361	2533.686686	2593.18693	3085.415162	12588.02241	2737.429593	2.200939017	3.25E-58	4.88E-56	SDC4	20	45325288	45348424	-	2613	protein_coding	syndecan 4 [Source:HGNC Symbol;Acc:HGNC:10661]	-
ENSG00000157514	861.2759064	747.8910362	632.7910998	83.12769803	68.12793019	80.11527652	747.3193475	77.12363491	3.276390982	4.95E-58	7.38E-56	TSC22D3	X	107713221	107777342	-	4766	protein_coding	TSC22 domain family member 3 [Source:HGNC Symbol;Acc:HGNC:3051]	TSC22
ENSG00000167977	4916.606675	5363.653852	4947.441654	1328.904433	1274.965551	1302.361751	5075.900727	1302.077245	1.962898953	5.35E-58	7.94E-56	KCTD5	16	2682523	2709030	+	3372	protein_coding	potassium channel tetramerization domain containing 5 [Source:HGNC Symbol;Acc:HGNC:21423]	-
ENSG00000228695	560.3934937	690.9174748	617.2904533	66.04666418	59.47676445	64.48302744	622.8671406	63.33548536	3.298045542	5.46E-58	8.06E-56	CES1P1	16	55760566	55793960	+	3195	transcribed_unprocessed_pseudogene	carboxylesterase 1 pseudogene 1 [Source:HGNC Symbol;Acc:HGNC:18546]	-
ENSG00000258102	992.911962	1228.096768	1082.309849	156.0067757	181.6744805	146.5523351	1101.106193	161.4111971	2.771193704	6.52E-58	9.58E-56	MAP1LC3B2	12	116548105	116576606	+	1925	protein_coding	microtubule associated protein 1 light chain 3 beta 2 [Source:HGNC Symbol;Acc:HGNC:34390]	-
ENSG00000198734	1926.587699	1900.927398	1832.723502	7160.369386	7585.990957	8631.932537	1886.7462	7792.764293	-2.046331424	6.71E-58	9.80E-56	F5	1	169511953	169586588	-	9371	protein_coding	coagulation factor V [Source:HGNC Symbol;Acc:HGNC:3542]	-
ENSG00000112414	1371.83575	1481.312597	1729.689793	6584.169178	8206.712098	7888.423691	1527.612713	7559.768322	-2.307059385	7.57E-58	1.10E-55	ADGRG6	6	142301854	142446266	+	8473	protein_coding	adhesion G protein-coupled receptor G6 [Source:HGNC Symbol;Acc:HGNC:13841]	-
ENSG00000094916	236.9449	271.3026734	288.129665	1426.835693	1475.023758	1364.890748	265.4590795	1422.250066	-2.421188993	1.03E-57	1.49E-55	CBX5	12	54230942	54280133	-	15038	protein_coding	chromobox 5 [Source:HGNC Symbol;Acc:HGNC:1555]	-
ENSG00000198727	22122.3794	20393.82196	24243.92299	164415.1993	125846.3452	105928.0278	22253.37478	132063.1908	-2.569126197	1.08E-57	1.55E-55	MT-CYB	MT	14747	15887	+	1141	protein_coding	mitochondrially encoded cytochrome b [Source:HGNC Symbol;Acc:HGNC:7427]	-
ENSG00000255874	410.8925449	690.9174748	488.7262673	13.66482707	21.62791435	10.74717124	530.1787623	15.34663755	5.118511061	1.33E-57	1.91E-55	LINC00346	13	110863987	110870251	-	6265	lncRNA	long intergenic non-protein coding RNA 346 [Source:HGNC Symbol;Acc:HGNC:27492]	-
ENSG00000198786	26209.67892	23320.27346	18871.58126	148315.7556	130638.0096	108928.4426	22800.51121	129294.0693	-2.503517769	1.64E-57	2.34E-55	MT-ND5	MT	12337	14148	+	1812	protein_coding	mitochondrially encoded NADH:ubiquinone oxidoreductase core subunit 5 [Source:HGNC Symbol;Acc:HGNC:7461]	-
ENSG00000142227	914.8705862	1106.010565	1331.231997	150.3130978	124.3605075	138.7362106	1117.371049	137.8032719	3.020046064	2.08E-57	2.95E-55	EMP3	19	48321509	48330553	+	1645	protein_coding	epithelial membrane protein 3 [Source:HGNC Symbol;Acc:HGNC:3335]	-
ENSG00000103034	1189.425788	1737.241452	1572.859722	198.1399926	204.3837906	224.7135805	1499.842321	209.0791212	2.841805693	2.82E-57	3.97E-55	NDRG4	16	58462846	58513628	+	9647	protein_coding	NDRG family member 4 [Source:HGNC Symbol;Acc:HGNC:14466]	-
ENSG00000167723	448.5028465	634.8482556	524.2865741	35.30080327	38.93024582	36.14957599	535.8792254	36.79354169	3.864492616	3.18E-57	4.46E-55	TRPV3	17	3510502	3557995	-	9780	protein_coding	transient receptor potential cation channel subfamily V member 3 [Source:HGNC Symbol;Acc:HGNC:18084]	-
ENSG00000113369	3138.579668	3126.311139	1819.046461	201.5561993	313.604758	203.219238	2694.645756	239.4600651	3.492599172	4.04E-57	5.63E-55	ARRDC3	5	91368631	91383317	-	4985	protein_coding	arrestin domain containing 3 [Source:HGNC Symbol;Acc:HGNC:29263]	-
ENSG00000100036	405.2509996	495.57955	607.2606232	25.05218297	23.79070578	30.28748259	502.6970576	26.37679044	4.247682881	8.41E-57	1.17E-54	SLC35E4	22	30635781	30669016	+	5402	protein_coding	solute carrier family 35 member E4 [Source:HGNC Symbol;Acc:HGNC:17058]	-
ENSG00000124225	379.8640461	684.5870791	543.4344315	7.971149126	7.569770021	7.816124539	535.9618522	7.785681228	6.105693729	2.22E-56	3.06E-54	PMEPA1	20	57648392	57711536	-	5732	protein_coding	prostate transmembrane protein, androgen induced 1 [Source:HGNC Symbol;Acc:HGNC:14107]	-
ENSG00000071282	1304.137208	1234.427164	1302.054309	222.0534399	175.1861062	237.4147829	1280.206227	211.551443	2.596207581	2.40E-56	3.30E-54	LMCD1	3	8501807	8574668	+	9025	protein_coding	LIM and cysteine rich domains 1 [Source:HGNC Symbol;Acc:HGNC:6633]	-
ENSG00000138678	1415.087597	1703.780789	1306.613323	256.2155076	256.290785	241.3228451	1475.16057	251.2763792	2.554059424	4.49E-56	6.14E-54	GPAT3	4	83535914	83605875	+	3623	protein_coding	glycerol-3-phosphate acyltransferase 3 [Source:HGNC Symbol;Acc:HGNC:28157]	-
ENSG00000067057	430.6379532	625.8048332	612.7314396	27.32965415	32.44187152	42.0116694	556.3914087	33.92773169	4.027500632	7.77E-56	1.06E-53	PFKP	10	3066333	3137718	+	5554	protein_coding	phosphofructokinase, platelet [Source:HGNC Symbol;Acc:HGNC:8878]	-
ENSG00000236753	1067.192308	1217.244661	1180.784545	173.0878096	94.0814274	126.0350082	1155.073838	131.0680817	3.142143785	9.06E-56	1.23E-53	MKLN1-AS	7	131309469	131328312	-	8638	lncRNA	MKLN1 antisense RNA [Source:HGNC Symbol;Acc:HGNC:40374]	-
ENSG00000128564	1633.227347	1934.388061	2388.923172	318.845965	313.604758	326.3231995	1985.51286	319.5913075	2.63511074	1.35E-55	1.81E-53	VGF	7	101162509	101165569	-	2680	protein_coding	VGF nerve growth factor inducible [Source:HGNC Symbol;Acc:HGNC:12684]	-
ENSG00000111674	3979.169908	4471.972399	3876.073437	1032.83318	964.6049798	1014.142159	4109.071915	1003.860106	2.033291616	1.42E-55	1.91E-53	ENO2	12	6913745	6923698	+	4281	protein_coding	enolase 2 [Source:HGNC Symbol;Acc:HGNC:3353]	-
ENSG00000056558	466.3677397	579.6833787	541.6108261	45.54942358	22.70931006	36.14957599	529.2206482	34.80276988	3.929681931	1.65E-55	2.20E-53	TRAF1	9	120902393	120929173	-	4476	protein_coding	TNF receptor associated factor 1 [Source:HGNC Symbol;Acc:HGNC:12031]	-
novel.631	373.2822433	461.2145447	600.878004	13.66482707	5.406978586	9.770155673	478.458264	9.613987111	5.644360569	2.46E-55	3.27E-53	-	9	73684462	73738500	+	594	-	-	-
ENSG00000116005	1687.762284	1607.920511	2119.941365	7950.651885	9892.608022	9317.797466	1805.208053	9053.685791	-2.326356978	2.89E-55	3.82E-53	PCYOX1	2	70257386	70281185	+	5864	protein_coding	prenylcysteine oxidase 1 [Source:HGNC Symbol;Acc:HGNC:20588]	-
ENSG00000127824	772.8916977	775.0213035	975.6289291	105.9024098	90.83724025	117.2418681	841.1806434	104.660506	3.004953798	4.83E-55	6.35E-53	TUBA4A	2	219249710	219278170	-	3966	protein_coding	tubulin alpha 4a [Source:HGNC Symbol;Acc:HGNC:12407]	-
ENSG00000148468	479.5313453	520.9011328	656.497971	2854.810123	2819.198635	3358.002505	552.3101497	3010.670421	-2.446517634	6.14E-55	8.04E-53	FAM171A1	10	15211643	15371289	-	4182	protein_coding	family with sequence similarity 171 member A1 [Source:HGNC Symbol;Acc:HGNC:23522]	-
ENSG00000164125	347.8952897	276.7287268	364.721095	1702.409706	1993.012307	1750.811897	329.7817038	1815.411303	-2.460921689	1.14E-54	1.48E-52	GASK1B	4	158124474	158173318	-	7880	protein_coding	golgi associated kinase 1B [Source:HGNC Symbol;Acc:HGNC:25312]	-
ENSG00000125657	458.8456794	537.1792932	466.8430016	10.2486203	30.27908008	8.793140106	487.6226581	16.44028016	4.899146894	1.75E-54	2.27E-52	TNFSF9	19	6531026	6535924	+	1634	protein_coding	TNF superfamily member 9 [Source:HGNC Symbol;Acc:HGNC:11939]	-
ENSG00000251003	456.0249068	479.3013896	351.0440539	21.6359762	18.38372719	22.47135805	428.7901168	20.83035381	4.361647777	2.69E-54	3.48E-52	ZFPM2-AS1	8	105546089	106060524	-	2668	lncRNA	ZFPM2 antisense RNA 1 [Source:HGNC Symbol;Acc:HGNC:50698]	-
ENSG00000128342	1925.647441	2317.829173	2339.685824	347.3143548	389.3024582	461.1513478	2194.387479	399.2560536	2.457000851	3.82E-54	4.91E-52	LIF	22	30240453	30246759	-	3871	protein_coding	LIF interleukin 6 family cytokine [Source:HGNC Symbol;Acc:HGNC:6596]	-
ENSG00000250337	1732.894646	1746.284874	1602.949213	376.9214801	312.5233623	358.5647132	1694.042911	349.3365185	2.277908946	3.88E-54	4.96E-52	PURPL	5	27217714	27496994	+	5603	lncRNA	p53 upregulated regulator of p53 levels [Source:HGNC Symbol;Acc:HGNC:48995]	-
ENSG00000225760	410.8925449	510.9533681	384.7807552	23.91344738	14.05814432	9.770155673	435.5422227	15.91391579	4.795528762	4.56E-54	5.79E-52	LINC00431	13	110965704	110990579	+	1189	transcribed_unprocessed_pseudogene	long intergenic non-protein coding RNA 431 [Source:HGNC Symbol;Acc:HGNC:42766]	-
ENSG00000189120	441.9210437	379.8237427	367.4565032	12.52609148	10.81395717	6.839108971	396.4004299	10.05971921	5.317279739	4.57E-54	5.79E-52	SP6	17	47844908	47855874	-	4045	protein_coding	Sp6 transcription factor [Source:HGNC Symbol;Acc:HGNC:14530]	zf-C2H2
ENSG00000168209	2658.108065	2586.418819	2748.173451	553.4254964	586.1164788	678.0488037	2664.233445	605.863593	2.135702477	1.46E-53	1.84E-51	DDIT4	10	72273924	72276036	+	2054	protein_coding	DNA damage inducible transcript 4 [Source:HGNC Symbol;Acc:HGNC:24944]	-
ENSG00000113140	876.320027	834.7078917	949.1866497	3354.715046	3556.710514	3516.279027	886.7381895	3475.901529	-1.97085055	2.04E-53	2.57E-51	SPARC	5	151661096	151686975	-	4641	protein_coding	secreted protein acidic and cysteine rich [Source:HGNC Symbol;Acc:HGNC:11219]	-
ENSG00000179148	700.4918671	710.8130042	595.4071876	3.416206768	4.325582869	2.931046702	668.9040196	3.557612113	7.562054113	2.11E-53	2.63E-51	ALOXE3	17	8095900	8119047	-	3760	protein_coding	arachidonate lipoxygenase 3 [Source:HGNC Symbol;Acc:HGNC:13743]	-
ENSG00000172331	1403.804507	1060.793453	889.0076691	133.232064	130.8488818	94.77051003	1117.868543	119.6171519	3.227341605	2.17E-53	2.70E-51	BPGM	7	134646811	134679816	+	2539	protein_coding	bisphosphoglycerate mutase [Source:HGNC Symbol;Acc:HGNC:1093]	-
ENSG00000149968	354.4770925	452.1711223	469.5784098	19.35850502	27.03489293	20.51732691	425.4088748	22.30357496	4.254106055	2.43E-53	3.01E-51	MMP3	11	102835801	102843609	-	1854	protein_coding	matrix metallopeptidase 3 [Source:HGNC Symbol;Acc:HGNC:7173]	-
ENSG00000114115	1652.972755	1537.381816	1941.228028	332.5107921	245.4768278	284.3115301	1710.527533	287.43305	2.573915103	2.73E-53	3.36E-51	RBP1	3	139517434	139539829	-	3905	protein_coding	retinol binding protein 1 [Source:HGNC Symbol;Acc:HGNC:9919]	-
ENSG00000174804	346.0147746	271.3026734	510.609533	2852.532651	2842.989341	2876.33383	375.9756603	2857.285274	-2.92593068	6.11E-53	7.51E-51	FZD4	11	86945679	86955395	-	7387	protein_coding	frizzled class receptor 4 [Source:HGNC Symbol;Acc:HGNC:4042]	-
ENSG00000114923	472.009285	576.0660098	507.8741248	46.68815916	41.09303726	55.68988734	518.6498065	47.82369459	3.435004436	1.41E-52	1.73E-50	SLC4A3	2	219627394	219641980	+	4952	protein_coding	solute carrier family 4 member 3 [Source:HGNC Symbol;Acc:HGNC:11029]	-
ENSG00000175793	4094.821586	4093.052999	5177.215943	989.5612272	860.790991	748.3939246	4455.030176	866.2487142	2.363289186	2.06E-52	2.51E-50	SFN	1	26863149	26864456	+	1308	protein_coding	stratifin [Source:HGNC Symbol;Acc:HGNC:10773]	-
ENSG00000274979	26.32721111	37.07803202	36.4721095	501.0436593	377.4071053	483.6227058	33.29245088	454.0244902	-3.767815582	2.41E-52	2.93E-50	AC020656.2	12	69326574	69331882	-	5309	lncRNA	novel transcript	-
ENSG00000080031	3597.425347	4849.987457	4006.461229	901.8785868	760.2211893	868.5668394	4151.291344	843.5555385	2.299069574	3.01E-52	3.63E-50	PTPRH	19	55181247	55209506	-	4345	protein_coding	protein tyrosine phosphatase receptor type H [Source:HGNC Symbol;Acc:HGNC:9672]	-
ENSG00000184922	1114.205185	1172.027549	1258.287778	220.9147043	150.3140047	194.4260979	1181.506837	188.5516023	2.648292133	6.47E-52	7.77E-50	FMNL1	17	45221444	45247319	+	7479	protein_coding	formin like 1 [Source:HGNC Symbol;Acc:HGNC:1212]	-
ENSG00000198899	28046.94215	29940.96303	36419.22494	231306.8053	171040.035	149112.1159	31469.04338	183819.6521	-2.546279432	7.14E-52	8.55E-50	MT-ATP6	MT	8527	9207	+	681	protein_coding	mitochondrially encoded ATP synthase membrane subunit 6 [Source:HGNC Symbol;Acc:HGNC:7414]	-
novel.482	751.2657743	912.4813247	793.2683816	2.277471179	1.081395717	4.885077837	819.0051602	2.747981578	8.1792305	9.77E-52	1.16E-49	-	5	2128476	2142141	+	11223	-	-	-
ENSG00000205213	271.734429	228.7985879	405.7522182	2029.22682	2831.093988	2505.067915	302.0950783	2455.129574	-3.022755472	1.28E-51	1.52E-49	LGR4	11	27365961	27472790	-	6355	protein_coding	leucine rich repeat containing G protein-coupled receptor 4 [Source:HGNC Symbol;Acc:HGNC:13299]	-
ENSG00000055957	80.86214842	74.15606405	100.2983011	672.9927333	603.4188102	707.3592707	85.10550453	661.2569381	-2.95800762	1.47E-51	1.74E-49	ITIH1	3	52777595	52792068	+	4541	protein_coding	inter-alpha-trypsin inhibitor heavy chain 1 [Source:HGNC Symbol;Acc:HGNC:6166]	-
ENSG00000187550	452.2638766	595.9615391	622.7612697	53.5205727	49.744203	54.71287177	556.9955618	52.65921582	3.402438885	1.87E-51	2.20E-49	SBK2	19	55529733	55537089	-	1092	protein_coding	SH3 domain binding kinase family member 2 [Source:HGNC Symbol;Acc:HGNC:34416]	-
ENSG00000198712	53589.97848	48753.99474	59762.28682	294607.978	234711.5335	216971.7091	54035.42001	248763.7402	-2.202796317	2.73E-51	3.20E-49	MT-CO2	MT	7586	8269	+	684	protein_coding	mitochondrially encoded cytochrome c oxidase II [Source:HGNC Symbol;Acc:HGNC:7421]	-
ENSG00000225630	1068.132565	1125.001752	1343.085432	7557.788107	5627.583313	5480.080317	1178.739917	6221.817246	-2.399933456	3.30E-51	3.86E-49	MTND2P28	1	629640	630683	+	1044	unprocessed_pseudogene	MT-ND2 pseudogene 28 [Source:HGNC Symbol;Acc:HGNC:42129]	-
ENSG00000248527	2769.058455	2651.531461	2254.88817	18702.59332	16121.44735	11376.36927	2558.492695	15400.13665	-2.589537118	4.53E-51	5.27E-49	MTATP6P1	1	633696	634376	+	681	unprocessed_pseudogene	MT-ATP6 pseudogene 1 [Source:HGNC Symbol;Acc:HGNC:44575]	-
ENSG00000206557	522.7831921	463.9275714	828.8286884	4061.869847	4441.292211	4288.121325	605.1798173	4263.761128	-2.816640895	4.74E-51	5.49E-49	TRIM71	3	32817997	32897824	+	8704	protein_coding	tripartite motif containing 71 [Source:HGNC Symbol;Acc:HGNC:32669]	-
ENSG00000247556	685.4477465	746.986694	839.7703212	3335.356541	3327.454622	2961.334185	757.4015872	3208.048449	-2.082335545	7.05E-51	8.13E-49	OIP5-AS1	15	41283990	41309737	+	12673	lncRNA	OIP5 antisense RNA 1 [Source:HGNC Symbol;Acc:HGNC:43563]	-
ENSG00000119927	347.8952897	301.1459674	578.9947383	3056.366322	4194.733987	3503.577824	409.3453318	3584.892711	-3.130483324	8.20E-51	9.41E-49	GPAM	10	112149865	112215377	-	9809	protein_coding	glycerol-3-phosphate acyltransferase, mitochondrial [Source:HGNC Symbol;Acc:HGNC:24865]	-
ENSG00000048052	480.4716028	631.2308867	356.5148704	6.832413536	3.244187152	7.816124539	489.4057866	5.964241742	6.348894572	9.71E-51	1.11E-48	HDAC9	7	18086949	19002416	+	16827	protein_coding	histone deacetylase 9 [Source:HGNC Symbol;Acc:HGNC:14065]	-
ENSG00000149564	1176.262182	1280.548618	1518.151558	228.8858535	224.9303092	259.8861409	1324.987453	237.9007679	2.476493607	1.21E-50	1.38E-48	ESAM	11	124752583	124762290	-	2920	protein_coding	endothelial cell adhesion molecule [Source:HGNC Symbol;Acc:HGNC:17474]	-
ENSG00000130711	337.5524568	484.7274431	407.5758237	3.416206768	9.732561456	8.793140106	409.9519078	7.313969443	5.790525583	1.25E-50	1.42E-48	PRDM12	9	130664594	130682983	+	2478	protein_coding	PR/SET domain 12 [Source:HGNC Symbol;Acc:HGNC:13997]	zf-C2H2
ENSG00000088826	3785.476855	3840.741512	4435.008515	1012.335939	799.1514351	930.1188201	4020.408961	913.8687314	2.137442508	1.37E-50	1.55E-48	SMOX	20	4120980	4187747	+	2946	protein_coding	spermine oxidase [Source:HGNC Symbol;Acc:HGNC:15862]	-
ENSG00000224078	949.6601151	857.3164478	901.7729074	3216.92804	3630.245423	3678.463611	902.9164901	3508.545691	-1.958397419	2.44E-50	2.75E-48	SNHG14	15	24978583	25420336	+	122609	lncRNA	small nucleolar RNA host gene 14 [Source:HGNC Symbol;Acc:HGNC:37462]	-
ENSG00000232533	818.9643171	1026.428448	1056.779373	159.4229825	161.1279619	146.5523351	967.3907125	155.7010932	2.636360802	3.28E-50	3.68E-48	AC093673.1	7	143379692	143380495	-	648	lncRNA	novel transcript	-
ENSG00000117707	372.3419857	400.6236143	420.341062	1669.386374	2143.326312	1903.226325	397.7688873	1905.313004	-2.260008228	3.58E-50	4.00E-48	PROX1	1	213983181	214041510	+	8936	protein_coding	prospero homeobox 1 [Source:HGNC Symbol;Acc:HGNC:9459]	HPD
ENSG00000256162	789.8163334	610.431015	869.8598116	4035.678929	3740.547786	3456.681077	756.7023867	3744.302597	-2.306900146	6.92E-50	7.69E-48	SMLR1	6	130827406	130837135	+	2512	protein_coding	small leucine rich protein 1 [Source:HGNC Symbol;Acc:HGNC:44670]	-
ENSG00000155366	5807.030565	6201.979113	6949.760465	1660.276489	1286.860904	1454.77618	6319.590048	1467.304524	2.106860134	7.57E-50	8.39E-48	RHOC	1	112701106	112707434	-	4028	protein_coding	ras homolog family member C [Source:HGNC Symbol;Acc:HGNC:669]	-
ENSG00000011198	1063.431277	1009.245945	949.1866497	116.1510301	180.5930848	115.2878369	1007.287957	137.3439839	2.875541965	1.01E-49	1.11E-47	ABHD5	3	43690108	43734371	+	7539	protein_coding	abhydrolase domain containing 5 [Source:HGNC Symbol;Acc:HGNC:21396]	-
ENSG00000106245	2234.051914	2268.090349	2351.53926	586.4488285	613.1513717	595.0024805	2284.560508	598.2008936	1.933190876	1.14E-49	1.25E-47	BUD31	7	99408641	99419616	+	2374	protein_coding	BUD31 homolog [Source:HGNC Symbol;Acc:HGNC:29629]	-
ENSG00000168917	873.4992544	801.2472286	802.386409	157.1455113	131.9302775	133.8511327	825.710964	140.9756405	2.551757622	2.89E-49	3.16E-47	SLC35G2	3	136818647	136855888	+	4283	protein_coding	solute carrier family 35 member G2 [Source:HGNC Symbol;Acc:HGNC:28480]	-
ENSG00000186834	9065.022941	8003.428864	7462.193604	2280.887386	2018.965804	1958.916212	8176.881803	2086.256467	1.970825709	3.33E-49	3.63E-47	HEXIM1	17	45148502	45152101	+	3600	protein_coding	HEXIM P-TEFb complex subunit 1 [Source:HGNC Symbol;Acc:HGNC:24953]	-
ENSG00000177410	2699.479397	3140.780615	3577.002139	704.8773298	516.9071529	559.8299201	3139.087384	593.8714676	2.402833708	3.60E-49	3.90E-47	ZFAS1	20	49278178	49299600	+	8315	lncRNA	ZNFX1 antisense RNA 1 [Source:HGNC Symbol;Acc:HGNC:33101]	-
ENSG00000170921	413.7133175	566.1182451	320.0427609	4.554942358	9.732561456	14.65523351	433.2914411	9.647579108	5.46197936	4.63E-49	5.01E-47	TANC2	17	63009556	63427699	+	22866	protein_coding	tetratricopeptide repeat, ankyrin repeat and coiled-coil containing 2 [Source:HGNC Symbol;Acc:HGNC:30212]	-
ENSG00000131016	11126.06747	12309.90663	10080.89107	1415.448338	2278.500776	2139.664092	11172.28839	1944.537735	2.522125986	4.94E-49	5.32E-47	AKAP12	6	151239967	151358559	+	8775	protein_coding	A-kinase anchoring protein 12 [Source:HGNC Symbol;Acc:HGNC:370]	-
ENSG00000122877	1133.950593	1055.367399	1021.219066	1.138735589	4.325582869	0.977015567	1070.179019	2.147111342	8.976920396	6.72E-49	7.21E-47	EGR2	10	62811996	62919900	-	3689	protein_coding	early growth response 2 [Source:HGNC Symbol;Acc:HGNC:3239]	zf-C2H2
ENSG00000012061	2990.018976	3473.578561	3544.177241	849.4967497	782.9304993	680.0028349	3335.924926	770.810028	2.114404304	8.52E-49	9.11E-47	ERCC1	19	45407333	45478828	-	5576	protein_coding	ERCC excision repair 1, endonuclease non-catalytic subunit [Source:HGNC Symbol;Acc:HGNC:3433]	-
ENSG00000105613	480.4716028	719.8564266	667.4396038	61.49172183	40.01164154	62.52899631	622.5892111	54.67745323	3.507963531	9.58E-49	1.02E-46	MAST1	19	12833951	12874952	+	6534	protein_coding	microtubule associated serine/threonine kinase 1 [Source:HGNC Symbol;Acc:HGNC:19034]	-
ENSG00000108342	375.1627584	451.26678	420.341062	9.109884715	1.081395717	5.862093404	415.5902001	5.351124612	6.289806659	1.05E-48	1.12E-46	CSF3	17	40015361	40017813	+	2220	protein_coding	colony stimulating factor 3 [Source:HGNC Symbol;Acc:HGNC:2438]	-
ENSG00000213889	346.9550322	468.4492827	454.989566	22.77471179	28.11628865	34.19554486	423.4646269	28.36218176	3.892282513	1.26E-48	1.33E-46	PPM1N	19	45488777	45502510	+	2571	protein_coding	protein phosphatase, Mg2+/Mn2+ dependent 1N (putative) [Source:HGNC Symbol;Acc:HGNC:26845]	-
ENSG00000151360	363.8796679	455.7884912	369.2801087	4.554942358	3.244187152	9.770155673	396.3160893	5.856428394	6.048356774	1.61E-48	1.69E-46	ALLC	2	3658200	3702671	+	2537	protein_coding	allantoicase [Source:HGNC Symbol;Acc:HGNC:17377]	-
novel.168	470.1287699	586.0137744	436.7535113	52.38183711	33.52326724	42.98868496	497.6320185	42.96459644	3.536463367	2.16E-48	2.27E-46	-	15	75164129	75167896	-	3608	-	PF13900:Putative domain of unknown function|PF01359:Transposase (partial DDE domain)	Transposase_1
ENSG00000171564	4116.447509	4097.57471	7870.68123	49000.93115	41538.57229	40981.89499	5361.567816	43840.46614	-3.031517664	2.58E-48	2.70E-46	FGB	4	154562956	154571086	+	2708	protein_coding	fibrinogen beta chain [Source:HGNC Symbol;Acc:HGNC:3662]	-
ENSG00000066056	1629.466316	2241.864424	2078.910241	322.2621718	270.3489293	390.8062269	1983.413661	327.805776	2.595858759	3.74E-48	3.89E-46	TIE1	1	43300982	43323108	+	6705	protein_coding	tyrosine kinase with immunoglobulin like and EGF like domains 1 [Source:HGNC Symbol;Acc:HGNC:11809]	-
ENSG00000185432	666.6425957	567.9269295	1073.191822	5249.571067	5480.513495	5436.114617	769.2537824	5388.73306	-2.80838065	4.12E-48	4.27E-46	METTL7A	12	50923472	50932510	+	4076	protein_coding	methyltransferase like 7A [Source:HGNC Symbol;Acc:HGNC:24550]	-
ENSG00000115875	10225.30074	8459.217355	8932.019616	2630.479211	2542.361331	2463.056245	9205.512572	2545.298929	1.854730034	6.51E-48	6.72E-46	SRSF7	2	38743599	38751494	-	4045	protein_coding	serine and arginine rich splicing factor 7 [Source:HGNC Symbol;Acc:HGNC:10789]	-
ENSG00000166900	3360.480447	3727.698732	3236.899718	737.9006619	867.2793653	910.5785088	3441.692966	838.5861786	2.036480763	7.66E-48	7.89E-46	STX3	11	59713456	59805882	+	7308	protein_coding	syntaxin 3 [Source:HGNC Symbol;Acc:HGNC:11438]	-
ENSG00000133134	492.6949508	595.9615391	496.9324919	2.277471179	6.488374304	1.954031135	528.5296606	3.573292206	7.221600167	8.68E-48	8.90E-46	BEX2	X	103309346	103311046	-	1176	protein_coding	brain expressed X-linked 2 [Source:HGNC Symbol;Acc:HGNC:30933]	-
ENSG00000137571	469.1885123	583.3007477	543.4344315	7.971149126	1.081395717	1.954031135	531.9745639	3.668858659	7.227865694	9.91E-48	1.01E-45	SLCO5A1	8	69667046	69834978	-	9907	protein_coding	solute carrier organic anion transporter family member 5A1 [Source:HGNC Symbol;Acc:HGNC:19046]	-
ENSG00000137285	2088.311996	2729.304894	2461.867391	569.3677947	484.4652813	528.5654219	2426.49476	527.466166	2.202008548	1.39E-47	1.42E-45	TUBB2B	6	3224277	3231730	-	2096	protein_coding	tubulin beta 2B class IIb [Source:HGNC Symbol;Acc:HGNC:30829]	-
ENSG00000164442	5681.976313	4748.701126	4631.957906	1279.938802	1357.151625	1282.82144	5020.878448	1306.637289	1.942070199	2.49E-47	2.53E-45	CITED2	6	139371807	139374648	-	2563	protein_coding	Cbp/p300 interacting transactivator with Glu/Asp rich carboxy-terminal domain 2 [Source:HGNC Symbol;Acc:HGNC:1987]	-
ENSG00000162817	1605.01962	1680.26789	2271.300619	8553.043012	8191.572558	8098.482038	1852.196043	8281.032536	-2.16050991	7.44E-47	7.52E-45	C1orf115	1	220690363	220699153	+	2891	protein_coding	chromosome 1 open reading frame 115 [Source:HGNC Symbol;Acc:HGNC:25873]	-
ENSG00000123838	661.941308	546.2227157	691.146475	2549.628985	2546.686914	2644.781141	633.1034996	2580.36568	-2.02722466	1.21E-46	1.22E-44	C4BPA	1	207104233	207144972	+	2470	protein_coding	complement component 4 binding protein alpha [Source:HGNC Symbol;Acc:HGNC:1325]	-
ENSG00000170312	103.4283294	103.9993581	201.508405	1412.032131	1444.744678	1099.142513	136.3120308	1318.639774	-3.273400814	1.89E-46	1.90E-44	CDK1	10	60778331	60794852	+	3931	protein_coding	cyclin dependent kinase 1 [Source:HGNC Symbol;Acc:HGNC:1722]	-
ENSG00000138829	626.2115215	529.040213	346.4850402	6.832413536	4.325582869	1.954031135	500.5789249	4.370675847	6.875201488	2.61E-46	2.61E-44	FBN2	5	128257909	128659185	-	13218	protein_coding	fibrillin 2 [Source:HGNC Symbol;Acc:HGNC:3604]	-
ENSG00000152413	2011.210878	1989.552938	1434.265706	195.8625214	300.6280094	298.9667636	1811.676507	265.1524315	2.770633922	2.65E-46	2.64E-44	HOMER1	5	79372636	79514134	-	6071	protein_coding	homer scaffold protein 1 [Source:HGNC Symbol;Acc:HGNC:17512]	-
ENSG00000100311	916.7511012	844.6556564	842.5057294	160.5617181	180.5930848	164.1386153	867.970829	168.4311394	2.365441564	3.08E-46	3.06E-44	PDGFB	22	39223359	39244982	-	3992	protein_coding	platelet derived growth factor subunit B [Source:HGNC Symbol;Acc:HGNC:8800]	-
ENSG00000175691	758.7878346	1058.984768	975.6289291	113.8735589	158.9651704	122.1269459	931.133844	131.6552251	2.822367444	3.46E-46	3.42E-44	ZNF77	19	2933218	2944971	-	2437	protein_coding	zinc finger protein 77 [Source:HGNC Symbol;Acc:HGNC:13150]	zf-C2H2
ENSG00000196352	3088.746018	3662.58609	2507.457528	674.1314689	626.1281203	617.4738386	3086.263212	639.2444759	2.271697535	5.35E-46	5.27E-44	CD55	1	207321376	207386804	+	5908	protein_coding	CD55 molecule (Cromer blood group) [Source:HGNC Symbol;Acc:HGNC:2665]	-
ENSG00000023330	3941.559607	3620.986347	3754.803673	1106.850993	1103.023632	1136.269105	3772.449876	1115.381243	1.757854838	7.12E-46	6.99E-44	ALAS1	3	52198086	52214327	+	2536	protein_coding	5'-aminolevulinate synthase 1 [Source:HGNC Symbol;Acc:HGNC:396]	-
ENSG00000178607	3012.585157	3180.571674	2441.807731	489.6563034	567.7327516	675.117757	2878.321521	577.5022707	2.316220519	7.73E-46	7.56E-44	ERN1	17	64039142	64130819	-	10864	protein_coding	endoplasmic reticulum to nucleus signaling 1 [Source:HGNC Symbol;Acc:HGNC:3449]	-
ENSG00000137267	3764.791189	3223.075759	4204.322423	874.5489326	813.2095794	958.4522716	3730.72979	882.0702612	2.080153786	8.28E-46	8.07E-44	TUBB2A	6	3153666	3157544	-	1748	protein_coding	tubulin beta 2A class IIa [Source:HGNC Symbol;Acc:HGNC:12412]	-
ENSG00000066813	164.5450695	196.2422671	273.5408212	1546.40293	1240.360888	1363.913732	211.4427193	1383.559183	-2.709462005	9.54E-46	9.28E-44	ACSM2B	16	20536226	20576427	-	8158	protein_coding	acyl-CoA synthetase medium chain family member 2B [Source:HGNC Symbol;Acc:HGNC:30931]	-
ENSG00000155961	379.8640461	419.6148015	279.0116377	15.94229825	7.569770021	5.862093404	359.4968284	9.791387225	5.224152384	1.18E-45	1.14E-43	RAB39B	X	155258235	155264491	-	3413	protein_coding	RAB39B, member RAS oncogene family [Source:HGNC Symbol;Acc:HGNC:16499]	-
ENSG00000109084	633.7335818	500.1012612	801.4746063	3228.315396	3491.826771	3296.450524	645.1031498	3338.86423	-2.371802335	1.19E-45	1.15E-43	TMEM97	17	28319200	28328685	+	2929	protein_coding	transmembrane protein 97 [Source:HGNC Symbol;Acc:HGNC:28106]	-
ENSG00000160360	1255.243816	1364.652447	1602.03741	288.1001041	254.1279936	308.7369193	1407.311224	283.6550057	2.310095597	1.53E-45	1.47E-43	GPSM1	9	136327476	136359605	+	5138	protein_coding	G protein signaling modulator 1 [Source:HGNC Symbol;Acc:HGNC:17858]	-
ENSG00000144959	313.1057607	320.1371546	322.7781691	1241.221792	1364.721395	1353.166561	318.6736948	1319.703249	-2.050168876	1.66E-45	1.59E-43	NCEH1	3	172630249	172711218	-	4808	protein_coding	neutral cholesterol ester hydrolase 1 [Source:HGNC Symbol;Acc:HGNC:29260]	-
ENSG00000126368	2276.363504	3639.977534	3710.125339	555.7029676	501.7676128	552.9908111	3208.822126	536.8204638	2.5795503	1.70E-45	1.62E-43	NR1D1	17	40092793	40100589	-	2630	protein_coding	nuclear receptor subfamily 1 group D member 1 [Source:HGNC Symbol;Acc:HGNC:7962]	THR-like
ENSG00000125398	2464.415012	2630.731589	3030.832299	10507.11328	9145.363581	10126.76636	2708.659633	9926.414407	-1.873656185	2.32E-45	2.21E-43	SOX9	17	72121020	72126416	+	3931	protein_coding	SRY-box transcription factor 9 [Source:HGNC Symbol;Acc:HGNC:11204]	HMG
ENSG00000137699	311.2252457	383.4411117	297.2476924	15.94229825	14.05814432	19.54031135	330.6380166	16.51358464	4.317188751	2.57E-45	2.44E-43	TRIM29	11	120111286	120185529	-	10040	protein_coding	tripartite motif containing 29 [Source:HGNC Symbol;Acc:HGNC:17274]	-
ENSG00000052802	1718.790783	2052.856895	2485.574262	8953.877939	9949.921995	8633.886568	2085.740647	9179.228834	-2.137730417	3.07E-45	2.90E-43	MSMO1	4	165327667	165343164	+	2852	protein_coding	methylsterol monooxygenase 1 [Source:HGNC Symbol;Acc:HGNC:10545]	-
ENSG00000235214	295.2408675	315.6154433	423.9882729	12.52609148	8.651165738	4.885077837	344.9481946	8.687445019	5.336255244	3.44E-45	3.25E-43	FAM83C-AS1	20	35285251	35285756	+	352	lncRNA	FAM83C antisense RNA 1 [Source:HGNC Symbol;Acc:HGNC:16113]	-
ENSG00000132688	3459.207489	4605.815051	4468.745216	1005.503525	952.7096269	1030.751424	4177.922585	996.3215253	2.06805161	3.82E-45	3.59E-43	NES	1	156668763	156677407	-	5568	protein_coding	nestin [Source:HGNC Symbol;Acc:HGNC:7756]	-
ENSG00000148773	417.4743476	311.9980744	423.9882729	1727.461889	2411.51245	2333.113175	384.4868983	2157.362504	-2.488674329	3.93E-45	3.68E-43	MKI67	10	128096659	128126423	-	12845	protein_coding	marker of proliferation Ki-67 [Source:HGNC Symbol;Acc:HGNC:7107]	-
ENSG00000107789	418.4146052	460.3102025	580.8183438	2195.482216	2249.303092	2132.824983	486.5143838	2192.536764	-2.171809801	4.93E-45	4.60E-43	MINPP1	10	87504875	87553461	+	3017	protein_coding	multiple inositol-polyphosphate phosphatase 1 [Source:HGNC Symbol;Acc:HGNC:7102]	-
ENSG00000251209	298.0616401	419.6148015	295.4240869	5.693677947	10.81395717	9.770155673	337.7001762	8.759263598	5.258265677	6.20E-45	5.76E-43	LINC00923	15	97572185	97875650	-	16315	lncRNA	long intergenic non-protein coding RNA 923 [Source:HGNC Symbol;Acc:HGNC:28088]	-
ENSG00000103044	349.7758048	295.719914	352.8676594	22.77471179	20.54651863	21.49434248	332.7877927	21.60519097	3.946028848	6.22E-45	5.76E-43	HAS3	16	69105653	69118719	+	5200	protein_coding	hyaluronan synthase 3 [Source:HGNC Symbol;Acc:HGNC:4820]	-
ENSG00000167286	333.7914266	356.3108443	323.6899718	27.32965415	16.22093576	22.47135805	337.9307476	22.00731598	3.943698486	6.27E-45	5.79E-43	CD3D	11	118338954	118342744	-	929	protein_coding	CD3d molecule [Source:HGNC Symbol;Acc:HGNC:1673]	-
ENSG00000198840	13771.95218	18190.84425	21842.23458	123156.5315	95473.18369	85345.24085	17935.01034	101324.9853	-2.498125726	7.47E-45	6.88E-43	MT-ND3	MT	10059	10404	+	346	protein_coding	mitochondrially encoded NADH:ubiquinone oxidoreductase core subunit 3 [Source:HGNC Symbol;Acc:HGNC:7458]	-
ENSG00000223638	975.0470687	738.8476138	851.6237568	0	5.406978586	0.977015567	855.1728131	2.127998051	8.653639925	1.16E-44	1.06E-42	RFPL4A	19	55759014	55763175	+	1035	protein_coding	ret finger protein like 4A [Source:HGNC Symbol;Acc:HGNC:16449]	-
ENSG00000115289	1462.100474	1946.14451	1826.340883	383.7538936	291.9768437	345.8635108	1744.861956	340.531416	2.357692911	1.16E-44	1.06E-42	PCGF1	2	74505043	74507695	-	1744	protein_coding	polycomb group ring finger 1 [Source:HGNC Symbol;Acc:HGNC:17615]	-
ENSG00000260805	262.3318536	425.9451972	444.9597359	19.35850502	10.81395717	11.72418681	377.7455955	13.96554967	4.768840659	1.17E-44	1.06E-42	AC092803.1	1	212557833	212559731	-	1899	lncRNA	novel transcript	-
ENSG00000099194	13612.1084	12257.45478	15352.02269	45598.38921	52453.09927	55186.72432	13740.52863	51079.40426	-1.894316083	1.91E-44	1.74E-42	SCD	10	100347233	100364826	+	5245	protein_coding	stearoyl-CoA desaturase [Source:HGNC Symbol;Acc:HGNC:10571]	-
ENSG00000164684	249.168248	277.6330691	271.7172158	1088.631223	1358.233021	1267.189191	266.1728443	1238.017812	-2.217614147	1.97E-44	1.78E-42	ZNF704	8	80628451	80874781	-	15008	protein_coding	zinc finger protein 704 [Source:HGNC Symbol;Acc:HGNC:32291]	-
ENSG00000205060	178.6489326	142.8860746	188.7431667	854.051692	912.6979854	919.3716489	170.0927246	895.3737754	-2.396640155	2.37E-44	2.14E-42	SLC35B4	7	134289332	134316930	-	6988	protein_coding	solute carrier family 35 member B4 [Source:HGNC Symbol;Acc:HGNC:20584]	-
ENSG00000147614	385.5055913	594.1528546	358.3384758	3.416206768	4.325582869	4.885077837	445.9989739	4.208955825	6.71682037	2.59E-44	2.33E-42	ATP6V0D2	8	85987323	86154225	+	2940	protein_coding	ATPase H+ transporting V0 subunit d2 [Source:HGNC Symbol;Acc:HGNC:18266]	-
ENSG00000170684	971.2860386	789.4907795	920.9207649	168.5328672	135.1744647	170.9777243	893.8991943	158.2283521	2.497439715	2.60E-44	2.33E-42	ZNF296	19	45071500	45076587	-	1743	protein_coding	zinc finger protein 296 [Source:HGNC Symbol;Acc:HGNC:15981]	zf-C2H2
novel.221	541.5883429	402.4322988	257.128372	14.80356266	11.89535289	8.793140106	400.3830046	11.83068522	5.092705782	5.57E-44	4.98E-42	-	17	43321753	43331715	-	5861	-	PF00607:gag gene protein p24 (core nucleocapsid protein)|PF14787:GAG-polyprotein viral zinc-finger|PF00692:dUTPase|PF13900:Putative domain of unknown function|PF00077:Retroviral aspartyl protease|PF01585:G-patch domain	G-patch
ENSG00000104549	1933.169502	1627.81604	2468.25001	8693.107489	9504.386959	8927.968254	2009.745184	9041.820901	-2.169608098	5.58E-44	4.98E-42	SQLE	8	124998497	125022283	+	4305	protein_coding	squalene epoxidase [Source:HGNC Symbol;Acc:HGNC:11279]	-
ENSG00000117335	2158.831311	2308.78575	2033.320105	6923.512383	8420.82845	7636.353674	2166.979055	7660.231503	-1.821718899	5.97E-44	5.30E-42	CD46	1	207752057	207795513	+	8708	protein_coding	CD46 molecule [Source:HGNC Symbol;Acc:HGNC:6953]	-
ENSG00000213949	217.1994917	198.0509515	182.3605475	882.5200818	1005.698017	1040.521579	199.2036636	976.2465594	-2.293636849	6.36E-44	5.63E-42	ITGA1	5	52787916	52959209	+	18545	protein_coding	integrin subunit alpha 1 [Source:HGNC Symbol;Acc:HGNC:6134]	-
ENSG00000198763	31969.69661	27479.34344	25390.97083	161807.4948	125491.6474	107999.3008	28280.00363	131766.1477	-2.220122988	7.35E-44	6.49E-42	MT-ND2	MT	4470	5511	+	1042	protein_coding	mitochondrially encoded NADH:ubiquinone oxidoreductase core subunit 2 [Source:HGNC Symbol;Acc:HGNC:7456]	-
ENSG00000275894	373.2822433	501.9099457	401.1932045	3.416206768	7.569770021	0.977015567	425.4617978	3.987664119	6.768355672	7.49E-44	6.59E-42	AL021578.1	20	45345115	45345823	-	709	lncRNA	novel transcript, sense intronic to SDC4	-
ENSG00000136717	668.5231108	788.5864372	713.9415435	129.8158572	94.0814274	123.1039615	723.6836971	115.667082	2.645463387	7.71E-44	6.77E-42	BIN1	2	127048027	127107288	-	6862	protein_coding	bridging integrator 1 [Source:HGNC Symbol;Acc:HGNC:1052]	-
novel.10	258.5708234	378.9194004	430.3708921	6.832413536	4.325582869	10.74717124	355.9537053	7.301722549	5.588504883	7.76E-44	6.79E-42	-	1	94541857	94554612	+	2092	-	-	-
ENSG00000107731	320.6278211	510.0490259	307.2775225	19.35850502	15.13954004	8.793140106	379.3181232	14.43039506	4.733689834	7.94E-44	6.92E-42	UNC5B	10	71212570	71302864	+	6841	protein_coding	unc-5 netrin receptor B [Source:HGNC Symbol;Acc:HGNC:12568]	-
ENSG00000168743	339.4329718	320.1371546	465.0193961	1727.461889	1988.686724	1965.755321	374.8631742	1893.967978	-2.336997594	8.19E-44	7.11E-42	NPNT	4	105894775	106004027	+	6117	protein_coding	nephronectin [Source:HGNC Symbol;Acc:HGNC:27405]	-
ENSG00000073849	1593.73653	1474.982201	2619.609265	10421.70811	12402.52748	13639.13732	1896.109332	12154.45764	-2.680375613	1.24E-43	1.08E-41	ST6GAL1	3	186930502	187078553	+	9134	protein_coding	ST6 beta-galactoside alpha-2,6-sialyltransferase 1 [Source:HGNC Symbol;Acc:HGNC:10860]	-
ENSG00000099937	5267.322738	4755.935864	5517.318365	17535.38934	15858.66819	18013.23601	5180.192322	17135.76452	-1.725952161	1.29E-43	1.12E-41	SERPIND1	22	20774113	20787720	+	2319	protein_coding	serpin family D member 1 [Source:HGNC Symbol;Acc:HGNC:4838]	-
ENSG00000139292	542.5286004	430.4669084	545.258037	1958.625214	2328.244979	2361.446626	506.0845153	2216.105606	-2.130923721	1.71E-43	1.47E-41	LGR5	12	71439798	71586310	+	5223	protein_coding	leucine rich repeat containing G protein-coupled receptor 5 [Source:HGNC Symbol;Acc:HGNC:4504]	-
ENSG00000131435	856.5746187	950.463699	1273.788424	170.8103384	162.2093576	128.9660549	1026.942247	153.9952503	2.739808675	1.87E-43	1.60E-41	PDLIM4	5	132257696	132273454	+	3167	protein_coding	PDZ and LIM domain 4 [Source:HGNC Symbol;Acc:HGNC:16501]	-
ENSG00000166391	106.249102	97.66896241	144.0648325	679.8251469	764.5467721	775.7503605	115.994299	740.0407598	-2.673652317	2.09E-43	1.79E-41	MOGAT2	11	75717838	75732958	+	4120	protein_coding	monoacylglycerol O-acyltransferase 2 [Source:HGNC Symbol;Acc:HGNC:23248]	-
ENSG00000081051	14815.63805	12623.71339	13996.17202	44534.81017	47607.36506	42349.71678	13811.84116	44830.63067	-1.698582535	2.62E-43	2.24E-41	AFP	4	73431138	73456174	+	3201	protein_coding	alpha fetoprotein [Source:HGNC Symbol;Acc:HGNC:317]	-
ENSG00000274588	349.7758048	323.7545235	439.4889195	1580.564998	2105.477462	1969.663384	371.0064159	1885.235281	-2.345367057	3.20E-43	2.72E-41	DGKK	X	50365409	50470825	-	7494	protein_coding	diacylglycerol kinase kappa [Source:HGNC Symbol;Acc:HGNC:32395]	-
ENSG00000134363	1314.480041	1238.044533	1471.649618	4577.717069	4444.536398	4742.433564	1341.391397	4588.22901	-1.774239944	3.35E-43	2.84E-41	FST	5	53480626	53487134	+	2752	protein_coding	follistatin [Source:HGNC Symbol;Acc:HGNC:3971]	-
ENSG00000141485	904.5277532	750.6040629	1123.340973	4301.004321	4017.38509	5034.561218	926.1575963	4450.983543	-2.264902618	3.69E-43	3.12E-41	SLC13A5	17	6684713	6713567	-	9020	protein_coding	solute carrier family 13 member 5 [Source:HGNC Symbol;Acc:HGNC:23089]	-
ENSG00000021826	306.523958	245.9810905	309.101128	1221.863287	1332.279524	1486.040678	287.2020588	1346.72783	-2.229893445	4.47E-43	3.77E-41	CPS1	2	210477682	210679107	+	10864	protein_coding	carbamoyl-phosphate synthase 1 [Source:HGNC Symbol;Acc:HGNC:2323]	-
ENSG00000107104	1757.341342	1867.466735	1988.64177	5831.464953	6382.397523	6832.269862	1871.149949	6348.71078	-1.762583651	5.44E-43	4.57E-41	KANK1	9	470291	746106	+	11908	protein_coding	KN motif and ankyrin repeat domains 1 [Source:HGNC Symbol;Acc:HGNC:19309]	-
ENSG00000146433	1051.207929	1159.366757	1177.137334	3642.81515	4415.338714	4358.466446	1129.23734	4138.873437	-1.873931889	6.21E-43	5.20E-41	TMEM181	6	158536436	158635428	+	5390	protein_coding	transmembrane protein 181 [Source:HGNC Symbol;Acc:HGNC:20958]	-
ENSG00000198435	362.9394103	358.1195288	406.6640209	39.85574563	20.54651863	31.26449815	375.9076534	30.55558747	3.624254848	9.00E-43	7.52E-41	NRARP	9	137299631	137302271	-	2641	protein_coding	NOTCH regulated ankyrin repeat protein [Source:HGNC Symbol;Acc:HGNC:33843]	-
ENSG00000118503	7512.657743	7509.657998	5665.030408	1402.922246	1652.372656	1767.421161	6895.78205	1607.572021	2.100515171	9.42E-43	7.84E-41	TNFAIP3	6	137867214	137883312	+	5025	protein_coding	TNF alpha induced protein 3 [Source:HGNC Symbol;Acc:HGNC:11896]	-
ENSG00000113583	825.5461199	658.361154	713.0297407	2609.981971	2912.198667	2924.207593	732.3123382	2815.462744	-1.943133282	9.84E-43	8.17E-41	C5orf15	5	133955510	133968674	-	2301	protein_coding	chromosome 5 open reading frame 15 [Source:HGNC Symbol;Acc:HGNC:20656]	-
ENSG00000069275	1320.121586	1229.905453	1086.868863	4301.004321	4860.873749	4162.086317	1212.298634	4441.321462	-1.873274822	1.01E-42	8.33E-41	NUCKS1	1	205712822	205750182	-	6449	protein_coding	nuclear casein kinase and cyclin dependent kinase substrate 1 [Source:HGNC Symbol;Acc:HGNC:29923]	-
ENSG00000132510	4129.611115	5338.332269	4207.969634	1103.434786	986.2328942	1208.568257	4558.637672	1099.411979	2.051627708	1.14E-42	9.39E-41	KDM6B	17	7839904	7854796	+	7258	protein_coding	lysine demethylase 6B [Source:HGNC Symbol;Acc:HGNC:29012]	-
ENSG00000172361	344.1342595	353.5978176	260.7755829	6.832413536	4.325582869	7.816124539	319.5025534	6.324706981	5.650655426	1.16E-42	9.54E-41	CFAP53	18	50227193	50266495	-	1824	protein_coding	cilia and flagella associated protein 53 [Source:HGNC Symbol;Acc:HGNC:26530]	-
ENSG00000284669	330.0303964	462.1188869	339.1906183	2.277471179	2.162791435	8.793140106	377.1133006	4.41113424	6.366340935	1.68E-42	1.38E-40	AC092053.3	3	39148281	39172952	+	4975	lncRNA	novel transcript, antisense CSRNP1	-
ENSG00000219891	402.430227	414.188748	302.7185088	31.8845965	32.44187152	26.37942032	373.1124946	30.23529611	3.62923303	1.79E-42	1.46E-40	ZSCAN12P1	6	28091154	28093664	+	1657	transcribed_unprocessed_pseudogene	zinc finger and SCAN domain containing 12 pseudogene 1 [Source:HGNC Symbol;Acc:HGNC:13850]	-
ENSG00000198106	239.7656726	481.1100741	434.018103	9.109884715	4.325582869	5.862093404	384.9646166	6.432520329	5.914631192	2.36E-42	1.93E-40	AC025279.1	16	29291220	29372110	+	4818	lncRNA	novel transcript	-
ENSG00000156804	452.2638766	433.1799351	417.6056538	43.2719524	54.06978586	59.59794961	434.3498218	52.31322929	3.048590545	2.49E-42	2.03E-40	FBXO32	8	123497889	123541206	-	7395	protein_coding	F-box protein 32 [Source:HGNC Symbol;Acc:HGNC:16731]	-
ENSG00000143153	2825.473907	2823.356487	3348.139652	9708.859635	9825.561487	9956.765647	2998.990015	9830.39559	-1.71276485	3.24E-42	2.63E-40	ATP1B1	1	169105697	169132722	+	2865	protein_coding	ATPase Na+/K+ transporting subunit beta 1 [Source:HGNC Symbol;Acc:HGNC:804]	-
ENSG00000183098	223.7812945	202.5726628	268.0700048	1019.168352	1344.174877	1295.522642	231.474654	1219.621957	-2.397807948	3.92E-42	3.17E-40	GPC6	13	93226807	94408020	+	7122	protein_coding	glypican 6 [Source:HGNC Symbol;Acc:HGNC:4454]	-
ENSG00000089199	582.0194171	445.8407265	394.8105853	35.30080327	50.82559871	50.8048095	474.2235763	45.64373716	3.372163527	4.04E-42	3.26E-40	CHGB	20	5911510	5925353	+	4447	protein_coding	chromogranin B [Source:HGNC Symbol;Acc:HGNC:1930]	-
ENSG00000175471	360.1186377	394.2932186	261.6873857	7.971149126	8.651165738	1.954031135	338.6997473	6.192115333	5.806864595	4.11E-42	3.30E-40	MCTP1	5	94703741	95284575	-	12089	protein_coding	multiple C2 and transmembrane domain containing 1 [Source:HGNC Symbol;Acc:HGNC:26183]	-
ENSG00000110917	1791.190613	1914.492532	2581.31355	8256.971759	9753.107974	10219.58283	2095.665565	9409.887522	-2.16677082	4.21E-42	3.38E-40	MLEC	12	120687149	120701859	+	6438	protein_coding	malectin [Source:HGNC Symbol;Acc:HGNC:28973]	-
ENSG00000131480	466.3677397	586.0137744	535.2282069	81.98896244	73.53490878	71.32213642	529.2032404	75.61533588	2.80907986	4.45E-42	3.56E-40	AOC2	17	42844580	42850707	+	2677	protein_coding	amine oxidase copper containing 2 [Source:HGNC Symbol;Acc:HGNC:549]	-
ENSG00000132326	1373.716266	1662.181045	1409.647032	375.7827445	314.6861537	335.1163396	1481.848114	341.8617459	2.116549181	5.49E-42	4.38E-40	PER2	2	238244044	238290102	-	6872	protein_coding	period circadian regulator 2 [Source:HGNC Symbol;Acc:HGNC:8846]	-
ENSG00000281706	581.0791596	509.1446837	541.6108261	86.54390479	61.63955589	84.02333879	543.9448898	77.40226649	2.812491561	6.29E-42	5.00E-40	AL009179.1	6	27694035	27713352	+	4516	lncRNA	long intergenic non-protein coding RNA 1012	-
ENSG00000170915	301.8226703	302.0503097	646.4681409	3457.201249	3501.559333	3669.670471	416.7803736	3542.810351	-3.087380045	7.23E-42	5.73E-40	PAQR8	6	52361421	52407777	+	5034	protein_coding	progestin and adipoQ receptor family member 8 [Source:HGNC Symbol;Acc:HGNC:15708]	-
ENSG00000162441	306.523958	372.5890047	342.8378293	1427.974429	1477.18655	1310.177876	340.650264	1405.112952	-2.043857108	7.82E-42	6.18E-40	LZIC	1	9922113	9943407	-	5459	protein_coding	leucine zipper and CTNNBIP1 domain containing [Source:HGNC Symbol;Acc:HGNC:17497]	-
ENSG00000148584	411.8328024	406.95401	412.1348373	1432.529371	1655.616843	1580.811188	410.3072166	1556.319134	-1.923513104	9.68E-42	7.63E-40	A1CF	10	50799409	50885675	-	9603	protein_coding	APOBEC1 complementation factor [Source:HGNC Symbol;Acc:HGNC:24086]	-
ENSG00000053254	552.8714334	578.7790365	562.582289	1927.879353	2520.733417	2455.240121	564.744253	2301.284297	-2.026948109	9.86E-42	7.75E-40	FOXN3	14	89124871	89619149	-	11033	protein_coding	forkhead box N3 [Source:HGNC Symbol;Acc:HGNC:1928]	Fork_head
ENSG00000175899	103094.5379	95261.60335	109501.1262	343099.8943	326780.4834	417874.4432	102619.0892	362584.9403	-1.821022163	1.27E-41	9.97E-40	A2M	12	9067664	9116229	-	6384	protein_coding	alpha-2-macroglobulin [Source:HGNC Symbol;Acc:HGNC:7]	-
ENSG00000133639	3349.197357	3989.053641	3349.963258	1036.249386	849.9770338	837.3023412	3562.738085	907.8429204	1.973037713	1.43E-41	1.12E-39	BTG1	12	92140278	92145846	-	4803	protein_coding	BTG anti-proliferation factor 1 [Source:HGNC Symbol;Acc:HGNC:1130]	-
ENSG00000101255	13554.75269	14826.6911	15184.25099	4864.678438	4580.792258	4888.985899	14521.89826	4778.152198	1.603698314	1.48E-41	1.16E-39	TRIB3	20	362835	397559	+	3030	protein_coding	tribbles pseudokinase 3 [Source:HGNC Symbol;Acc:HGNC:16228]	-
ENSG00000121057	885.7226024	946.84633	1162.54849	3585.878371	4231.501442	4393.639006	998.3724742	4070.339606	-2.02752931	1.65E-41	1.28E-39	AKAP1	17	57085092	57121346	+	5340	protein_coding	A-kinase anchoring protein 1 [Source:HGNC Symbol;Acc:HGNC:367]	-
ENSG00000162736	849.9928159	1057.176084	1351.291657	4757.637292	5202.594796	5855.254295	1086.153519	5271.828794	-2.279026193	2.52E-41	1.95E-39	NCSTN	1	160343316	160358952	+	4131	protein_coding	nicastrin [Source:HGNC Symbol;Acc:HGNC:17091]	-
ENSG00000161533	986.3301592	924.2377739	1110.575734	3441.258951	3498.315145	3368.749676	1007.047889	3436.107924	-1.770619655	2.53E-41	1.95E-39	ACOX1	17	75941507	75979177	-	8286	protein_coding	acyl-CoA oxidase 1 [Source:HGNC Symbol;Acc:HGNC:119]	-
ENSG00000142627	11376.17597	11946.36105	12756.1203	3542.606419	3529.675621	4088.810149	12026.21911	3720.364063	1.692525664	3.03E-41	2.33E-39	EPHA2	1	16124337	16156069	-	4141	protein_coding	EPH receptor A2 [Source:HGNC Symbol;Acc:HGNC:3386]	-
ENSG00000223891	1280.630769	1483.121281	1468.002407	370.0890666	293.0582394	303.8518414	1410.584819	322.3330491	2.130839889	3.18E-41	2.45E-39	OSER1-DT	20	44210907	44226027	+	9239	lncRNA	OSER1 divergent transcript [Source:HGNC Symbol;Acc:HGNC:48585]	-
ENSG00000188825	1438.594036	1076.167271	835.2113075	173.0878096	127.6046946	101.609619	1116.657538	134.1007077	3.061372172	4.78E-41	3.66E-39	LINC00910	17	43338741	43389199	-	10895	lncRNA	long intergenic non-protein coding RNA 910 [Source:HGNC Symbol;Acc:HGNC:44361]	-
ENSG00000116133	6502.821145	5622.295734	9348.713468	34245.19538	33228.0462	37663.95012	7157.943449	35045.73057	-2.291624525	5.41E-41	4.13E-39	DHCR24	1	54849627	54887195	-	6214	protein_coding	24-dehydrocholesterol reductase [Source:HGNC Symbol;Acc:HGNC:2859]	-
ENSG00000068028	1364.31369	1309.48757	1520.886966	343.898148	372.0001267	341.9554486	1398.229409	352.6179078	1.987572231	6.12E-41	4.66E-39	RASSF1	3	50329782	50340980	-	3683	protein_coding	Ras association domain family member 1 [Source:HGNC Symbol;Acc:HGNC:9882]	-
ENSG00000217801	1364.31369	1897.310029	1800.810407	360.9791818	228.1744963	265.7482343	1687.478042	284.9673042	2.567411636	6.28E-41	4.77E-39	AL390719.1	1	1059708	1069355	+	2203	transcribed_unprocessed_pseudogene	protein tyrosine phosphatase family pseudogene	-
ENSG00000183723	239.7656726	279.4417536	346.4850402	1262.857769	1497.733068	1587.650297	288.5641555	1449.413711	-2.328454718	7.63E-41	5.78E-39	CMTM4	16	66614750	66696707	-	8117	protein_coding	CKLF like MARVEL transmembrane domain containing 4 [Source:HGNC Symbol;Acc:HGNC:19175]	-
ENSG00000250565	566.9752965	631.2308867	512.4331385	59.21425065	75.69770021	94.77051003	570.2131072	76.5608203	2.890883473	8.13E-41	6.15E-39	ATP6V1E2	2	46490750	46542577	-	5303	protein_coding	ATPase H+ transporting V1 subunit E2 [Source:HGNC Symbol;Acc:HGNC:18125]	-
ENSG00000100665	173.0073873	124.7992297	261.6873857	1536.15431	1225.221348	1460.638273	186.4980009	1407.337977	-2.91575317	9.37E-41	7.07E-39	SERPINA4	14	94561442	94569913	+	1987	protein_coding	serpin family A member 4 [Source:HGNC Symbol;Acc:HGNC:8948]	-
ENSG00000111087	589.5414774	611.3353573	443.1361304	2.277471179	2.162791435	2.931046702	548.0043217	2.457103105	7.790393299	1.04E-40	7.82E-39	GLI1	12	57459785	57472268	+	4560	protein_coding	GLI family zinc finger 1 [Source:HGNC Symbol;Acc:HGNC:4317]	zf-C2H2
ENSG00000137642	516.2013893	538.0836355	859.8299815	3215.789304	4039.013004	4731.686393	638.0383354	3995.496234	-2.646680744	1.18E-40	8.87E-39	SORL1	11	121452314	121633763	+	19408	protein_coding	sortilin related receptor 1 [Source:HGNC Symbol;Acc:HGNC:11185]	-
ENSG00000130176	405.2509996	397.9105876	421.2528647	53.5205727	29.19768437	44.9427161	408.1381506	42.55365772	3.263397407	1.42E-40	1.06E-38	CNN1	19	11538767	11550323	+	2837	protein_coding	calponin 1 [Source:HGNC Symbol;Acc:HGNC:2155]	-
ENSG00000164251	4579.994476	4197.956699	3907.986533	1045.359271	1183.046915	1296.499658	4228.645903	1174.968615	1.847058512	1.49E-40	1.11E-38	F2RL1	5	76818933	76835315	+	2930	protein_coding	F2R like trypsin receptor 1 [Source:HGNC Symbol;Acc:HGNC:3538]	-
ENSG00000213064	301.8226703	359.9282133	348.3086457	1359.650294	1339.849294	1281.844424	336.6865098	1327.114671	-1.978401915	1.76E-40	1.31E-38	SFT2D2	1	168225938	168253021	+	11217	protein_coding	SFT2 domain containing 2 [Source:HGNC Symbol;Acc:HGNC:25140]	-
ENSG00000188522	4650.513792	5815.824974	5468.081017	1353.956616	1553.965646	1538.799519	5311.473261	1482.240593	1.841154373	1.82E-40	1.35E-38	FAM83G	17	18968789	19004764	-	7836	protein_coding	family with sequence similarity 83 member G [Source:HGNC Symbol;Acc:HGNC:32554]	-
ENSG00000172296	284.8980345	252.3114862	310.9247335	1127.348233	1491.244694	1324.833109	282.7114181	1314.475346	-2.217341356	2.27E-40	1.68E-38	SPTLC3	20	13008972	13169103	+	8527	protein_coding	serine palmitoyltransferase long chain base subunit 3 [Source:HGNC Symbol;Acc:HGNC:16253]	-
ENSG00000133935	591.4219925	458.501518	921.8325676	4565.190978	3933.036224	4152.316161	657.252026	4216.847788	-2.681606863	2.30E-40	1.69E-38	ERG28	14	75649791	75660876	-	2320	protein_coding	ergosterol biosynthesis 28 homolog [Source:HGNC Symbol;Acc:HGNC:1187]	-
ENSG00000196208	803.9201965	894.3944798	1224.551076	4052.759963	4893.315621	5297.378406	974.2885842	4747.817996	-2.284843342	2.30E-40	1.70E-38	GREB1	2	11482341	11642788	+	12432	protein_coding	growth regulating estrogen receptor binding 1 [Source:HGNC Symbol;Acc:HGNC:24885]	-
ENSG00000163251	471.0690274	551.6487691	793.2683816	2962.990004	3331.780205	3109.840551	605.3287261	3134.870253	-2.372440431	2.38E-40	1.75E-38	FZD5	2	207762598	207769906	-	7039	protein_coding	frizzled class receptor 5 [Source:HGNC Symbol;Acc:HGNC:4043]	-
ENSG00000081181	1935.990274	2172.230071	1911.138538	423.6096393	524.4769229	546.1517021	2006.452961	498.0794214	2.009184753	2.46E-40	1.80E-38	ARG2	14	67619920	67651708	+	2284	protein_coding	arginase 2 [Source:HGNC Symbol;Acc:HGNC:664]	-
ENSG00000171345	30161.58136	28941.66485	45170.70762	8056.554295	7026.909371	7224.053105	34757.98461	7435.838924	2.22480315	3.50E-40	2.55E-38	KRT19	17	41523617	41528308	-	2336	protein_coding	keratin 19 [Source:HGNC Symbol;Acc:HGNC:6436]	-
ENSG00000134294	5694.199661	5763.373124	4692.136887	16857.84167	20348.62321	19882.2668	5383.236557	19029.57722	-1.821726116	3.73E-40	2.71E-38	SLC38A2	12	46358188	46372773	-	6509	protein_coding	solute carrier family 38 member 2 [Source:HGNC Symbol;Acc:HGNC:13448]	-
ENSG00000123561	1474.323822	1062.602137	1648.539349	6142.339769	6096.909054	5949.047789	1395.155103	6062.765538	-2.119601443	4.10E-40	2.98E-38	SERPINA7	X	106032435	106038727	-	2740	protein_coding	serpin family A member 7 [Source:HGNC Symbol;Acc:HGNC:11583]	-
ENSG00000256087	1210.111454	1048.132661	722.1477681	165.1166605	131.9302775	118.2188836	993.463961	138.4219405	2.845801262	4.81E-40	3.48E-38	ZNF432	19	52031378	52095738	-	5986	protein_coding	zinc finger protein 432 [Source:HGNC Symbol;Acc:HGNC:20810]	zf-C2H2
ENSG00000105398	1326.703389	1175.644918	1465.266999	4880.620736	5228.548293	4318.408808	1322.538435	4809.192612	-1.862426024	4.81E-40	3.48E-38	SULT2A1	19	47870467	47886315	-	1904	protein_coding	sulfotransferase family 2A member 1 [Source:HGNC Symbol;Acc:HGNC:11458]	-
ENSG00000006210	2175.755947	2062.80466	2532.988005	7418.862365	7247.514097	8151.240878	2257.18287	7605.872447	-1.752629078	5.91E-40	4.26E-38	CX3CL1	16	57372477	57385044	+	5960	protein_coding	C-X3-C motif chemokine ligand 1 [Source:HGNC Symbol;Acc:HGNC:10647]	-
ENSG00000123104	624.3310064	486.5361275	643.7327327	2200.037159	2980.326597	2883.172939	584.8666222	2687.845565	-2.20056381	6.56E-40	4.72E-38	ITPR2	12	26335352	26833194	-	13909	protein_coding	inositol 1,4,5-trisphosphate receptor type 2 [Source:HGNC Symbol;Acc:HGNC:6181]	-
ENSG00000186625	1811.876279	1502.112468	1246.434342	317.7072294	335.2326724	294.0816858	1520.14103	315.6738625	2.268120302	7.53E-40	5.40E-38	KATNA1	6	149594873	149648972	-	2255	protein_coding	katanin catalytic subunit A1 [Source:HGNC Symbol;Acc:HGNC:6216]	-
ENSG00000131779	60.17648254	65.1126416	103.9455121	614.9172183	601.2560188	538.3355776	76.41154541	584.8362716	-2.935108001	7.95E-40	5.69E-38	PEX11B	1	145911350	145918717	-	1718	protein_coding	peroxisomal biogenesis factor 11 beta [Source:HGNC Symbol;Acc:HGNC:8853]	-
ENSG00000256128	572.6168417	704.4826085	572.6121191	5.693677947	0	0.977015567	616.5705231	2.223564505	8.178839038	9.07E-40	6.47E-38	LINC00944	12	126729787	126772519	-	5393	lncRNA	long intergenic non-protein coding RNA 944 [Source:HGNC Symbol;Acc:HGNC:48640]	-
ENSG00000131711	2821.712877	3463.630796	2277.683238	636.5531945	605.5816017	651.6693834	2854.342304	631.2680599	2.176741097	9.10E-40	6.48E-38	MAP1B	5	72107234	72209565	+	12540	protein_coding	microtubule associated protein 1B [Source:HGNC Symbol;Acc:HGNC:6836]	-
ENSG00000059728	2066.686072	2174.038756	1559.182681	433.8582596	445.5350355	451.3811921	1933.302503	443.5914957	2.123578962	1.33E-39	9.41E-38	MXD1	2	69897688	69942945	+	6351	protein_coding	MAX dimerization protein 1 [Source:HGNC Symbol;Acc:HGNC:6761]	bHLH
ENSG00000179750	559.4532361	606.8136461	635.526508	119.5672369	101.6511974	104.5406657	600.5977967	108.5863667	2.469077055	1.51E-39	1.07E-37	APOBEC3B	22	38982347	38992804	+	1896	protein_coding	apolipoprotein B mRNA editing enzyme catalytic subunit 3B [Source:HGNC Symbol;Acc:HGNC:17352]	-
ENSG00000145147	353.5368349	259.5462242	282.6588486	12.52609148	2.162791435	4.885077837	298.5806359	6.524653585	5.543605748	2.44E-39	1.72E-37	SLIT2	4	20251905	20620561	+	11067	protein_coding	slit guidance ligand 2 [Source:HGNC Symbol;Acc:HGNC:11086]	-
ENSG00000143869	221.9007794	224.2768766	361.073884	1400.644775	1561.535416	1621.845842	269.0838467	1528.008677	-2.505425261	3.26E-39	2.30E-37	GDF7	2	20667144	20679243	+	9267	protein_coding	growth differentiation factor 7 [Source:HGNC Symbol;Acc:HGNC:4222]	-
ENSG00000171992	679.8062012	1054.463057	882.6250499	149.1743622	127.6046946	149.4833818	872.2981027	142.0874796	2.617923437	3.72E-39	2.61E-37	SYNPO	5	150601080	150659207	+	10243	protein_coding	synaptopodin [Source:HGNC Symbol;Acc:HGNC:30672]	-
ENSG00000178772	706.1334123	550.7444269	909.979132	3208.956891	3534.001204	3874.84374	722.2856571	3539.267278	-2.292938693	3.81E-39	2.67E-37	CPN2	3	194339768	194351328	-	3025	protein_coding	carboxypeptidase N subunit 2 [Source:HGNC Symbol;Acc:HGNC:2313]	-
ENSG00000139112	2835.81674	3209.510626	2821.11767	865.4390479	663.9769704	814.8309832	2955.481678	781.4156672	1.919313125	4.23E-39	2.95E-37	GABARAPL1	12	10212458	10223128	+	4053	protein_coding	GABA type A receptor associated protein like 1 [Source:HGNC Symbol;Acc:HGNC:4068]	-
ENSG00000168528	4170.042189	4722.475201	4925.558388	1388.118683	1058.686407	1275.982331	4606.025259	1240.929141	1.892217497	4.71E-39	3.28E-37	SERINC2	1	31409565	31434680	+	3452	protein_coding	serine incorporator 2 [Source:HGNC Symbol;Acc:HGNC:23231]	-
ENSG00000089327	235.0643849	307.4763631	280.8352431	11.38735589	16.22093576	15.63224908	274.4586637	14.41351358	4.245167636	5.38E-39	3.74E-37	FXYD5	19	35154730	35169881	+	2991	protein_coding	FXYD domain containing ion transport regulator 5 [Source:HGNC Symbol;Acc:HGNC:4029]	-
ENSG00000102554	959.0626905	842.8469719	600.878004	119.5672369	123.2791118	128.9660549	800.9292221	123.9374678	2.691237402	7.13E-39	4.95E-37	KLF5	13	73054976	73077541	+	3679	protein_coding	Kruppel like factor 5 [Source:HGNC Symbol;Acc:HGNC:6349]	zf-C2H2
ENSG00000148357	263.2721111	344.5543952	348.3086457	5.693677947	5.406978586	1.954031135	318.7117173	4.351562556	6.225414019	7.53E-39	5.21E-37	HMCN2	9	130265882	130434123	+	20363	protein_coding	hemicentin 2 [Source:HGNC Symbol;Acc:HGNC:21293]	-
ENSG00000175745	391.1471365	409.6670368	599.9662013	2497.247148	2041.675114	2426.906669	466.9267915	2321.942977	-2.313906183	8.70E-39	6.00E-37	NR2F1	5	93583222	93594611	+	4312	protein_coding	nuclear receptor subfamily 2 group F member 1 [Source:HGNC Symbol;Acc:HGNC:7975]	RXR-like
ENSG00000163660	5079.27123	4899.726281	3837.777722	1323.210755	1202.512038	1189.027945	4605.591744	1238.250246	1.895267291	1.06E-38	7.33E-37	CCNL1	3	157146508	157160760	-	8729	protein_coding	cyclin L1 [Source:HGNC Symbol;Acc:HGNC:20569]	-
ENSG00000119711	195.5735683	179.9641067	312.748339	1318.655813	1407.977224	1312.131907	229.4286713	1346.254981	-2.552630002	1.08E-38	7.43E-37	ALDH6A1	14	74056847	74084492	-	6682	protein_coding	aldehyde dehydrogenase 6 family member A1 [Source:HGNC Symbol;Acc:HGNC:7179]	-
ENSG00000198695	7261.608979	9189.925889	10059.0078	80975.48776	49078.06323	40846.08982	8836.847556	56966.54694	-2.688487295	1.56E-38	1.07E-36	MT-ND6	MT	14149	14673	-	525	protein_coding	mitochondrially encoded NADH:ubiquinone oxidoreductase core subunit 6 [Source:HGNC Symbol;Acc:HGNC:7462]	-
ENSG00000240476	289.5993222	371.6846625	388.4279662	36.43953886	19.46512291	15.63224908	349.9039836	23.84563695	3.891102962	1.61E-38	1.10E-36	LINC00973	3	98981058	98983096	+	962	lncRNA	long intergenic non-protein coding RNA 973 [Source:HGNC Symbol;Acc:HGNC:48868]	-
ENSG00000102034	1124.548018	1275.122565	1027.601685	248.2443585	254.1279936	290.1736235	1142.424089	264.1819918	2.111314542	1.97E-38	1.35E-36	ELF4	X	130064874	130110716	-	4316	protein_coding	E74 like ETS transcription factor 4 [Source:HGNC Symbol;Acc:HGNC:3319]	ETS
ENSG00000198938	49238.46658	38547.58817	63333.81815	333279.4386	239109.5698	227517.6152	50373.29097	266635.5412	-2.404136665	2.37E-38	1.61E-36	MT-CO3	MT	9207	9990	+	784	protein_coding	mitochondrially encoded cytochrome c oxidase III [Source:HGNC Symbol;Acc:HGNC:7422]	-
ENSG00000198018	187.1112504	184.4858179	197.861194	772.0627296	1018.674766	893.9692441	189.8194208	894.9022465	-2.237292185	2.39E-38	1.62E-36	ENTPD7	10	99659509	99711241	+	8655	protein_coding	ectonucleoside triphosphate diphosphohydrolase 7 [Source:HGNC Symbol;Acc:HGNC:19745]	-
ENSG00000149925	1474.323822	1478.59957	1771.632719	307.4586091	400.1164154	392.7602581	1574.852037	366.7784275	2.101178145	2.60E-38	1.76E-36	ALDOA	16	30064164	30070457	+	3829	protein_coding	aldolase, fructose-bisphosphate A [Source:HGNC Symbol;Acc:HGNC:414]	-
ENSG00000132300	818.9643171	778.6386725	872.5952198	2553.045191	2672.128817	2632.079938	823.3994031	2619.084649	-1.669441287	2.99E-38	2.02E-36	PTCD3	2	86106223	86142157	+	10123	protein_coding	pentatricopeptide repeat domain 3 [Source:HGNC Symbol;Acc:HGNC:24717]	-
ENSG00000103187	3144.221213	3441.02224	3682.771257	1093.186166	1072.744552	1028.797392	3422.67157	1064.90937	1.684601509	3.37E-38	2.27E-36	COTL1	16	84565596	84618078	-	6761	protein_coding	coactosin like F-actin binding protein 1 [Source:HGNC Symbol;Acc:HGNC:18304]	-
ENSG00000186300	1052.148187	1333.904811	813.3280418	153.7293046	198.976812	144.598304	1066.460346	165.7681402	2.686430652	3.84E-38	2.58E-36	ZNF555	19	2841437	2860471	+	8542	protein_coding	zinc finger protein 555 [Source:HGNC Symbol;Acc:HGNC:28382]	zf-C2H2
ENSG00000268104	213.4384615	175.4423954	402.1050072	1910.798319	2139.000729	2110.353625	263.6619547	2053.384224	-2.961151845	4.17E-38	2.79E-36	SLC6A14	X	116436606	116461458	+	4536	protein_coding	solute carrier family 6 member 14 [Source:HGNC Symbol;Acc:HGNC:11047]	-
ENSG00000187720	308.404473	417.806117	274.452624	4.554942358	3.244187152	3.908062269	333.5544047	3.90239726	6.420987903	4.56E-38	3.05E-36	THSD4	15	71096952	71783383	+	15837	protein_coding	thrombospondin type 1 domain containing 4 [Source:HGNC Symbol;Acc:HGNC:25835]	-
ENSG00000261924	220.9605218	315.6154433	330.9843937	6.832413536	7.569770021	2.931046702	289.1867863	5.77774342	5.669188353	5.39E-38	3.60E-36	AC127496.1	17	80966239	80971213	-	4207	lncRNA	novel transcript, antisense to RPTOR	-
ENSG00000179674	844.3512707	788.5864372	584.4655547	0	2.162791435	2.931046702	739.1344209	1.697946046	8.709255741	5.52E-38	3.67E-36	ARL14	3	160677160	160678448	+	1289	protein_coding	ADP ribosylation factor like GTPase 14 [Source:HGNC Symbol;Acc:HGNC:22974]	-
ENSG00000124496	292.4200949	241.4593793	250.7457528	17.08103384	9.732561456	13.67821794	261.5417423	13.49727108	4.280059523	6.14E-38	4.08E-36	TRERF1	6	42224931	42452051	-	7732	protein_coding	transcriptional regulating factor 1 [Source:HGNC Symbol;Acc:HGNC:18273]	zf-C2H2
ENSG00000161647	344.1342595	319.2328123	320.9545636	21.6359762	31.3604758	38.10360713	328.1072118	30.36668638	3.423407124	6.38E-38	4.23E-36	MPP3	17	43800799	43833170	-	4491	protein_coding	membrane palmitoylated protein 3 [Source:HGNC Symbol;Acc:HGNC:7221]	-
ENSG00000254054	600.8245679	626.7091754	795.0919871	3812.486753	2709.977668	2802.080647	674.2085768	3108.181689	-2.20454511	6.90E-38	4.56E-36	AC087273.2	8	17900484	17908011	+	1468	lncRNA	novel transcript	-
ENSG00000105329	7616.086072	7820.75173	7957.30249	2682.861049	2522.896208	2837.253208	7798.046764	2681.003488	1.540239921	6.95E-38	4.59E-36	TGFB1	19	41301587	41353922	-	3249	protein_coding	transforming growth factor beta 1 [Source:HGNC Symbol;Acc:HGNC:11766]	-
ENSG00000138617	1431.071975	1013.767656	1166.195701	257.3542432	253.0465978	266.7252499	1203.678444	259.0420303	2.215776966	7.05E-38	4.64E-36	PARP16	15	65234460	65300618	-	3715	protein_coding	poly(ADP-ribose) polymerase family member 16 [Source:HGNC Symbol;Acc:HGNC:26040]	-
ENSG00000104760	1961.377228	1887.362264	1940.316225	5464.792093	5488.083265	5483.988379	1929.685239	5478.954579	-1.50555304	7.86E-38	5.16E-36	FGL1	8	17864380	17910365	-	3301	protein_coding	fibrinogen like 1 [Source:HGNC Symbol;Acc:HGNC:3695]	-
ENSG00000198743	211.5579464	274.9200423	215.185446	977.0351357	1031.651514	1090.349373	233.8878116	1033.012008	-2.142806799	9.26E-38	6.06E-36	SLC5A3	21	34073578	34106260	+	11566	protein_coding	solute carrier family 5 member 3 [Source:HGNC Symbol;Acc:HGNC:11038]	-
ENSG00000175003	277.3759742	240.555037	265.3345966	9.109884715	18.38372719	13.67821794	261.088536	13.72394328	4.244291313	9.46E-38	6.18E-36	SLC22A1	6	160121815	160158718	+	2286	protein_coding	solute carrier family 22 member 1 [Source:HGNC Symbol;Acc:HGNC:10963]	-
ENSG00000147174	555.692206	413.2844057	371.1037142	50.10436593	19.46512291	37.12659156	446.693442	35.56536013	3.653918605	9.74E-38	6.35E-36	GCNA	X	71578411	71613583	+	3621	protein_coding	germ cell nuclear acidic peptidase [Source:HGNC Symbol;Acc:HGNC:15805]	-
ENSG00000147526	1422.609658	1333.000468	1233.669104	4019.736631	4898.722599	5177.205491	1329.759743	4698.554907	-1.821235342	1.08E-37	7.01E-36	TACC1	8	38728186	38853028	+	12577	protein_coding	transforming acidic coiled-coil containing protein 1 [Source:HGNC Symbol;Acc:HGNC:11522]	-
ENSG00000148841	855.6343612	1200.062158	1043.102332	226.6083823	203.3023948	212.0123781	1032.93295	213.9743851	2.271766447	1.14E-37	7.36E-36	ITPRIP	10	104309698	104338465	-	7296	protein_coding	inositol 1,4,5-trisphosphate receptor interacting protein [Source:HGNC Symbol;Acc:HGNC:29370]	-
ENSG00000180720	353.5368349	415.0930902	391.1633744	6.832413536	2.162791435	0	386.5977665	2.998401657	7.086854854	1.43E-37	9.24E-36	CHRM4	11	46385098	46386608	-	1511	protein_coding	cholinergic receptor muscarinic 4 [Source:HGNC Symbol;Acc:HGNC:1953]	-
ENSG00000171365	217.1994917	256.8331974	255.3047665	938.3181257	1184.12831	1063.969953	243.1124852	1062.138796	-2.127123277	1.50E-37	9.72E-36	CLCN5	X	49922596	50099235	+	11457	protein_coding	chloride voltage-gated channel 5 [Source:HGNC Symbol;Acc:HGNC:2023]	-
ENSG00000175505	334.7316841	304.7633364	341.9260266	35.30080327	35.68605867	37.12659156	327.140349	36.03781783	3.181259747	1.54E-37	9.90E-36	CLCF1	11	67364168	67374177	-	1836	protein_coding	cardiotrophin like cytokine factor 1 [Source:HGNC Symbol;Acc:HGNC:17412]	-
ENSG00000176383	220.9605218	351.7891331	248.0103446	10.2486203	8.651165738	6.839108971	273.5866665	8.579631671	5.006037449	1.73E-37	1.11E-35	B3GNT4	12	122203681	122208952	+	4552	protein_coding	UDP-GlcNAc:betaGal beta-1,3-N-acetylglucosaminyltransferase 4 [Source:HGNC Symbol;Acc:HGNC:15683]	-
ENSG00000163581	236.0046425	226.0855611	375.6627278	1417.725809	1680.488945	1531.96041	279.2509771	1543.391721	-2.466335213	1.76E-37	1.13E-35	SLC2A2	3	170996347	171026743	-	3411	protein_coding	solute carrier family 2 member 2 [Source:HGNC Symbol;Acc:HGNC:11006]	-
ENSG00000179348	1958.556455	1695.641708	1659.480982	486.2400967	509.3373828	504.1400327	1771.226382	499.9058374	1.824803239	1.83E-37	1.17E-35	GATA2	3	128479427	128493185	-	4459	protein_coding	GATA binding protein 2 [Source:HGNC Symbol;Acc:HGNC:4171]	zf-GATA
ENSG00000108852	231.3033548	360.8325556	249.8339501	4.554942358	12.97674861	7.816124539	280.6566201	8.449271835	5.048653659	2.22E-37	1.42E-35	MPP2	17	43875357	43909711	-	6114	protein_coding	membrane palmitoylated protein 2 [Source:HGNC Symbol;Acc:HGNC:7220]	-
ENSG00000204923	523.7234496	445.8407265	361.9856868	62.63045742	40.01164154	47.8737628	443.8499543	50.17195392	3.148323206	2.24E-37	1.43E-35	FBXO48	2	68459422	68467294	-	5699	protein_coding	F-box protein 48 [Source:HGNC Symbol;Acc:HGNC:33857]	-
ENSG00000077585	472.9495425	684.5870791	591.7599766	67.18539977	90.83724025	91.83946333	583.0988661	83.28736778	2.804656684	2.28E-37	1.45E-35	GPR137B	1	236142505	236221865	+	2307	protein_coding	G protein-coupled receptor 137B [Source:HGNC Symbol;Acc:HGNC:11862]	-
ENSG00000108924	2139.085903	1626.007356	1700.512105	6240.27103	6318.595176	6154.221059	1821.868455	6237.695755	-1.775693718	3.68E-37	2.33E-35	HLF	17	55264960	55325187	+	6776	protein_coding	HLF transcription factor, PAR bZIP family member [Source:HGNC Symbol;Acc:HGNC:4977]	TF_bZIP
ENSG00000151692	238.8254151	275.8243846	357.4266731	1283.355009	1326.872545	1578.857157	290.6921576	1396.36157	-2.264077499	3.88E-37	2.45E-35	RNF144A	2	6917412	7068286	+	6450	protein_coding	ring finger protein 144A [Source:HGNC Symbol;Acc:HGNC:20457]	-
ENSG00000138018	708.954185	784.064726	745.8546393	2342.379107	2822.442822	2449.378027	746.2911834	2538.066652	-1.765848804	3.92E-37	2.48E-35	SELENOI	2	26308547	26395891	+	8552	protein_coding	selenoprotein I [Source:HGNC Symbol;Acc:HGNC:29361]	-
ENSG00000087085	402.430227	710.8130042	524.2865741	61.49172183	40.01164154	64.48302744	545.8432684	55.32879694	3.300862896	4.10E-37	2.58E-35	ACHE	7	100889994	100896974	-	4074	protein_coding	acetylcholinesterase (Cartwright blood group) [Source:HGNC Symbol;Acc:HGNC:108]	-
ENSG00000023839	1980.182379	1837.623441	1923.903776	5311.062789	5920.641552	6196.232728	1913.903199	5809.312356	-1.60196467	4.13E-37	2.59E-35	ABCC2	10	99782640	99852594	+	7837	protein_coding	ATP binding cassette subfamily C member 2 [Source:HGNC Symbol;Acc:HGNC:53]	-
ENSG00000212907	25347.46276	19334.83719	15807.01226	91007.7483	93085.46195	77302.4487	20163.10407	87131.88632	-2.11148832	4.73E-37	2.97E-35	MT-ND4L	MT	10470	10766	+	297	protein_coding	mitochondrially encoded NADH:ubiquinone oxidoreductase core subunit 4L [Source:HGNC Symbol;Acc:HGNC:7460]	-
ENSG00000092820	9734.486309	9446.759086	9788.202387	3371.79608	3532.919808	3579.785039	9656.482594	3494.833642	1.466207124	4.90E-37	3.07E-35	EZR	6	158765741	158819368	-	3298	protein_coding	ezrin [Source:HGNC Symbol;Acc:HGNC:12691]	-
ENSG00000151689	1384.059099	1485.834308	1508.121728	438.4132019	409.8489769	380.0590557	1459.338378	409.4404115	1.834476023	5.74E-37	3.59E-35	INPP1	2	190343570	190371665	+	3576	protein_coding	inositol polyphosphate-1-phosphatase [Source:HGNC Symbol;Acc:HGNC:6071]	-
ENSG00000047457	438.1600135	552.5531114	791.4447761	3047.256437	2905.710292	3570.014883	594.0526337	3174.327204	-2.417669091	6.05E-37	3.77E-35	CP	3	149162410	149221829	-	7072	protein_coding	ceruloplasmin [Source:HGNC Symbol;Acc:HGNC:2295]	-
ENSG00000175643	167.3658421	178.1554222	321.8663663	1410.893395	1485.837716	1418.626604	222.4625435	1438.452572	-2.69252962	8.38E-37	5.21E-35	RMI2	16	11249619	11381662	+	3611	protein_coding	RecQ mediated genome instability 2 [Source:HGNC Symbol;Acc:HGNC:28349]	-
ENSG00000165029	234.1241274	198.9552938	275.3644267	985.0062848	1525.849357	1397.132261	236.1479493	1302.662634	-2.464075696	8.75E-37	5.42E-35	ABCA1	9	104781006	104928155	-	11264	protein_coding	ATP binding cassette subfamily A member 1 [Source:HGNC Symbol;Acc:HGNC:29]	-
ENSG00000108582	1028.641748	1229.00111	1033.072502	3419.622975	4387.222425	4136.683912	1096.90512	3981.176437	-1.859778462	9.39E-37	5.81E-35	CPD	17	30378927	30469989	+	12510	protein_coding	carboxypeptidase D [Source:HGNC Symbol;Acc:HGNC:2301]	-
ENSG00000153391	1027.701491	1051.75003	1172.57832	298.3487244	263.860555	263.7942032	1084.009947	275.3344942	1.977991541	1.05E-36	6.49E-35	INO80C	18	35452230	35497991	-	5085	protein_coding	INO80 complex subunit C [Source:HGNC Symbol;Acc:HGNC:26994]	-
ENSG00000152127	1054.028702	1236.235848	1583.801355	4873.788323	6783.595335	7348.134082	1291.355302	6335.17258	-2.29451869	1.12E-36	6.88E-35	MGAT5	2	134119983	134454621	+	8765	protein_coding	alpha-1,6-mannosylglycoprotein 6-beta-N-acetylglucosaminyltransferase [Source:HGNC Symbol;Acc:HGNC:7049]	-
ENSG00000100097	9706.278583	10912.69786	16043.16917	2901.498282	2294.721712	2445.469965	12220.7152	2547.229986	2.262434606	1.18E-36	7.26E-35	LGALS1	22	37675636	37679802	+	1067	protein_coding	galectin 1 [Source:HGNC Symbol;Acc:HGNC:6561]	-
ENSG00000065361	1888.03714	1881.031869	2989.801176	9746.43791	10287.31746	11494.58815	2252.956728	10509.44784	-2.221792198	1.36E-36	8.32E-35	ERBB3	12	56076799	56103505	+	9039	protein_coding	erb-b2 receptor tyrosine kinase 3 [Source:HGNC Symbol;Acc:HGNC:3431]	-
ENSG00000105419	255.7500508	389.7715074	255.3047665	19.35850502	6.488374304	15.63224908	300.2754416	13.82637613	4.44307871	1.44E-36	8.83E-35	MEIS3	19	47403124	47419527	-	5126	protein_coding	Meis homeobox 3 [Source:HGNC Symbol;Acc:HGNC:29537]	Homeobox
ENSG00000127863	1108.563639	1088.828062	1066.809203	3067.753678	3510.210498	3430.301657	1088.066968	3336.088611	-1.616503744	1.81E-36	1.10E-34	TNFRSF19	13	23570370	23676104	+	5113	protein_coding	TNF receptor superfamily member 19 [Source:HGNC Symbol;Acc:HGNC:11915]	-
ENSG00000086696	472.009285	381.6324272	549.8170507	1951.7928	1807.012244	1888.571092	467.8195876	1882.458712	-2.008656841	1.83E-36	1.12E-34	HSD17B2	16	82035004	82098534	+	9529	protein_coding	hydroxysteroid 17-beta dehydrogenase 2 [Source:HGNC Symbol;Acc:HGNC:5211]	-
novel.190	616.8089461	447.649411	302.7185088	12.52609148	34.60466295	33.21852929	455.725622	26.78309458	4.078151189	1.84E-36	1.12E-34	-	16	46878987	46884335	-	4155	-	PF13900:Putative domain of unknown function	-
ENSG00000008735	701.4321246	721.6651111	736.7366119	159.4229825	141.662839	173.908771	719.9446159	158.3315308	2.183707698	1.88E-36	1.14E-34	MAPK8IP2	22	50600793	50613981	+	5793	protein_coding	mitogen-activated protein kinase 8 interacting protein 2 [Source:HGNC Symbol;Acc:HGNC:6883]	-
ENSG00000196739	1888.977397	1994.074649	2161.884291	6137.784827	5807.095002	6856.695252	2014.978779	6267.191693	-1.637091831	2.10E-36	1.27E-34	COL27A1	9	114155537	114312511	+	14011	protein_coding	collagen type XXVII alpha 1 chain [Source:HGNC Symbol;Acc:HGNC:22986]	-
ENSG00000133069	264.2123687	338.2239994	278.0998349	22.77471179	28.11628865	25.40240475	293.5120677	25.43113506	3.527536335	2.52E-36	1.52E-34	TMCC2	1	205227946	205285632	+	5822	protein_coding	transmembrane and coiled-coil domain family 2 [Source:HGNC Symbol;Acc:HGNC:24239]	-
ENSG00000189223	292.4200949	311.9980744	292.6886787	23.91344738	23.79070578	35.17256042	299.035616	27.62557119	3.427327119	2.65E-36	1.60E-34	PAX8-AS1	2	113211421	113276581	+	22105	lncRNA	PAX8 antisense RNA 1 [Source:HGNC Symbol;Acc:HGNC:49271]	-
ENSG00000217128	1426.370688	1817.727911	1452.501761	345.0368836	389.3024582	419.1396784	1565.533453	384.4930067	2.024723472	3.15E-36	1.89E-34	FNIP1	5	131641714	131797063	-	7942	protein_coding	folliculin interacting protein 1 [Source:HGNC Symbol;Acc:HGNC:29418]	-
ENSG00000112096	2116.519722	2159.56928	2254.88817	7078.380424	6095.827658	6244.106491	2176.992391	6472.771524	-1.571972878	3.41E-36	2.04E-34	SOD2	6	159669069	159745186	-	16431	protein_coding	superoxide dismutase 2 [Source:HGNC Symbol;Acc:HGNC:11180]	-
ENSG00000198804	240763.2859	215982.2496	201807.4763	996952.7599	776045.2528	690432.476	219517.6706	821143.4962	-1.903296803	3.86E-36	2.31E-34	MT-CO1	MT	5904	7445	+	1542	protein_coding	mitochondrially encoded cytochrome c oxidase I [Source:HGNC Symbol;Acc:HGNC:7419]	-
ENSG00000109321	1595.617045	2346.768124	2012.348642	493.0725102	440.1280569	468.9674723	1984.91127	467.3893465	2.086602473	4.26E-36	2.55E-34	AREG	4	74445136	74455005	+	1642	protein_coding	amphiregulin [Source:HGNC Symbol;Acc:HGNC:651]	-
ENSG00000108106	4375.95859	3976.392849	5140.743834	1371.03765	1253.337636	1092.303404	4497.698424	1238.892897	1.860578181	4.31E-36	2.57E-34	UBE2S	19	55399745	55407788	-	2799	protein_coding	ubiquitin conjugating enzyme E2 S [Source:HGNC Symbol;Acc:HGNC:17895]	-
ENSG00000121966	357.2978651	233.3202991	252.5693583	1.138735589	8.651165738	5.862093404	281.0625075	5.217331577	5.731090529	4.48E-36	2.66E-34	CXCR4	2	136114349	136118165	-	2224	protein_coding	C-X-C motif chemokine receptor 4 [Source:HGNC Symbol;Acc:HGNC:2561]	-
ENSG00000103196	261.391596	231.5116146	240.7159227	4.554942358	4.325582869	11.72418681	244.5397111	6.868237345	5.120520245	4.78E-36	2.84E-34	CRISPLD2	16	84819985	84920768	+	7962	protein_coding	cysteine rich secretory protein LCCL domain containing 2 [Source:HGNC Symbol;Acc:HGNC:25248]	-
ENSG00000120709	5036.95964	4849.987457	4130.466401	1308.407192	1484.75632	1490.925756	4672.471166	1428.029756	1.709913426	5.08E-36	3.01E-34	FAM53C	5	138331935	138349729	+	7051	protein_coding	family with sequence similarity 53 member C [Source:HGNC Symbol;Acc:HGNC:1336]	-
ENSG00000136111	680.7464588	650.2220738	607.2606232	1965.457627	2147.651895	2122.077812	646.0763852	2078.395778	-1.685872476	5.63E-36	3.33E-34	TBC1D4	13	75283503	75482169	-	8032	protein_coding	TBC1 domain family member 4 [Source:HGNC Symbol;Acc:HGNC:19165]	-
ENSG00000111110	531.24551	483.8231008	647.3799436	1935.850502	2111.965836	2219.779369	554.1495181	2089.198569	-1.914742964	5.98E-36	3.53E-34	PPM1H	12	62643994	62935150	-	7164	protein_coding	protein phosphatase, Mg2+/Mn2+ dependent 1H [Source:HGNC Symbol;Acc:HGNC:18583]	-
ENSG00000235899	288.6590647	288.485176	191.4785749	11.38735589	9.732561456	6.839108971	256.2076052	9.31967544	4.794062922	8.03E-36	4.72E-34	LINC01564	6	53616471	53631400	+	1350	lncRNA	long intergenic non-protein coding RNA 1564 [Source:HGNC Symbol;Acc:HGNC:51361]	-
ENSG00000068912	661.0010504	784.9690682	830.6522939	2702.219554	2778.105598	2419.090545	758.8741375	2633.138565	-1.79456213	8.48E-36	4.98E-34	ERLEC1	2	53787044	53818819	+	2592	protein_coding	endoplasmic reticulum lectin 1 [Source:HGNC Symbol;Acc:HGNC:25222]	-
ENSG00000272068	253.8695357	385.2497962	289.0414678	19.35850502	28.11628865	24.42538918	309.3869332	23.96672762	3.687547539	1.03E-35	6.06E-34	AL365181.2	1	156637783	156641004	-	3222	lncRNA	novel transcript	-
ENSG00000151655	20184.50861	18642.11103	18270.70325	52823.66652	49523.59827	53613.72926	19032.44096	51986.99802	-1.449697403	1.17E-35	6.87E-34	ITIH2	10	7703316	7749520	+	3331	protein_coding	inter-alpha-trypsin inhibitor heavy chain 2 [Source:HGNC Symbol;Acc:HGNC:6167]	-
ENSG00000145604	152.3217214	116.6601495	266.2463993	1234.389379	1507.46563	1258.396051	178.4094234	1333.41702	-2.901746497	1.36E-35	7.93E-34	SKP2	5	36151989	36184319	+	3837	protein_coding	S-phase kinase associated protein 2 [Source:HGNC Symbol;Acc:HGNC:10901]	-
ENSG00000134548	300.8824127	460.3102025	192.3903776	9.109884715	8.651165738	3.908062269	317.8609976	7.223037574	5.480266329	1.58E-35	9.23E-34	SPX	12	21526296	21541249	+	7242	protein_coding	spexin hormone [Source:HGNC Symbol;Acc:HGNC:28139]	-
ENSG00000188483	1425.43043	883.5423729	1663.128193	230.0245891	136.2558604	157.2995063	1324.033665	174.5266519	2.925217467	1.63E-35	9.48E-34	IER5L	9	129175552	129178261	-	2710	protein_coding	immediate early response 5 like [Source:HGNC Symbol;Acc:HGNC:23679]	-
ENSG00000123191	543.468858	637.5612824	690.2346723	2046.307854	2514.245043	2693.631919	623.7549375	2418.061605	-1.954876927	2.04E-35	1.18E-33	ATP7B	13	51930436	52012125	-	9671	protein_coding	ATPase copper transporting beta [Source:HGNC Symbol;Acc:HGNC:870]	-
ENSG00000053108	849.0525584	866.3598702	576.2593301	113.8735589	145.9884218	117.2418681	763.8905862	125.701283	2.603518394	2.08E-35	1.20E-33	FSTL4	5	133196455	133612541	-	6711	protein_coding	follistatin like 4 [Source:HGNC Symbol;Acc:HGNC:21389]	-
ENSG00000149311	294.3006099	264.0679354	240.7159227	1012.335939	1001.372434	1057.130844	266.3614893	1023.613072	-1.942620525	2.14E-35	1.24E-33	ATM	11	108222484	108369102	+	23972	protein_coding	ATM serine/threonine kinase [Source:HGNC Symbol;Acc:HGNC:795]	-
ENSG00000167779	1653.913012	1918.109901	2729.025593	468.0203272	392.5466454	387.8751802	2100.349502	416.1473843	2.33613224	2.16E-35	1.24E-33	IGFBP6	12	53097436	53102345	+	1346	protein_coding	insulin like growth factor binding protein 6 [Source:HGNC Symbol;Acc:HGNC:5475]	-
ENSG00000023902	1195.067333	1339.330864	1419.676862	360.9791818	264.9419507	329.2542462	1318.02502	318.3917929	2.049843427	2.25E-35	1.29E-33	PLEKHO1	1	150149183	150164720	+	6629	protein_coding	pleckstrin homology domain containing O1 [Source:HGNC Symbol;Acc:HGNC:24310]	-
novel.648	380.8043036	274.0157001	191.4785749	7.971149126	5.406978586	10.74717124	282.0995262	8.041766318	5.120460202	2.27E-35	1.30E-33	-	9	64854749	64870690	-	5780	-	PF13900:Putative domain of unknown function|PF08333:Protein of unknown function (DUF1725)|PF00078:Reverse transcriptase (RNA-dependent DNA polymerase)	RVT_1
ENSG00000162433	945.899085	1047.228319	1127.899986	3197.569535	3246.349943	3155.760282	1040.342463	3199.893254	-1.620851208	2.49E-35	1.43E-33	AK4	1	65147549	65232145	+	7578	protein_coding	adenylate kinase 4 [Source:HGNC Symbol;Acc:HGNC:363]	-
ENSG00000126226	3541.950152	3889.575994	3535.971016	1225.279494	1184.12831	1288.683533	3655.832387	1232.697113	1.568229114	2.65E-35	1.51E-33	PCID2	13	113177536	113208715	-	6246	protein_coding	PCI domain containing 2 [Source:HGNC Symbol;Acc:HGNC:25653]	-
ENSG00000129521	223.7812945	228.7985879	224.3034734	9.109884715	11.89535289	8.793140106	225.6277852	9.93279257	4.508295606	2.81E-35	1.61E-33	EGLN3	14	33924227	34462774	-	7363	protein_coding	egl-9 family hypoxia inducible factor 3 [Source:HGNC Symbol;Acc:HGNC:14661]	-
ENSG00000198886	100078.1918	94742.5109	95012.58065	476097.3788	351094.5847	304090.2332	96611.09444	377094.0656	-1.964661668	3.13E-35	1.78E-33	MT-ND4	MT	10760	12137	+	1378	protein_coding	mitochondrially encoded NADH:ubiquinone oxidoreductase core subunit 4 [Source:HGNC Symbol;Acc:HGNC:7459]	-
ENSG00000178773	316.8667909	276.7287268	195.1257858	7.971149126	3.244187152	5.862093404	262.9071012	5.692476561	5.535688681	3.74E-35	2.12E-33	CPNE7	16	89575758	89597246	+	3058	protein_coding	copine 7 [Source:HGNC Symbol;Acc:HGNC:2320]	-
ENSG00000228393	497.3962385	519.0924483	598.1425958	83.12769803	41.09303726	30.28748259	538.2104276	51.50273929	3.397041093	4.01E-35	2.27E-33	LINC01004	7	104950315	105013044	-	1483	lncRNA	long intergenic non-protein coding RNA 1004 [Source:HGNC Symbol;Acc:HGNC:48961]	-
ENSG00000251136	668.5231108	502.8142879	375.6627278	70.60160654	54.06978586	52.75884064	515.6667088	59.14341101	3.127294926	4.19E-35	2.37E-33	AF117829.1	8	89585872	89757812	-	14402	lncRNA	novel transcript	-
ENSG00000101347	823.6656048	584.20509	713.9415435	2836.590353	2680.779983	2468.918339	707.2707461	2662.096225	-1.91233587	4.92E-35	2.78E-33	SAMHD1	20	36889773	36951901	-	11261	protein_coding	SAM and HD domain containing deoxynucleoside triphosphate triphosphohydrolase 1 [Source:HGNC Symbol;Acc:HGNC:15925]	-
ENSG00000110427	259.511081	223.3725344	206.9792214	6.832413536	6.488374304	8.793140106	229.9542789	7.371309315	4.954368674	4.94E-35	2.78E-33	KIAA1549L	11	33376083	33674102	+	13523	protein_coding	KIAA1549 like [Source:HGNC Symbol;Acc:HGNC:24836]	-
ENSG00000161888	54.53493731	37.07803202	94.8274847	643.385608	536.3722758	558.8529045	62.14681801	579.5369294	-3.220891162	5.38E-35	3.03E-33	SPC24	19	11131520	11155808	-	2839	protein_coding	SPC24 component of NDC80 kinetochore complex [Source:HGNC Symbol;Acc:HGNC:26913]	-
ENSG00000091583	22562.41992	18983.04805	24470.05007	67996.17951	67160.08102	65619.29655	22005.17268	66925.18569	-1.60470802	5.79E-35	3.25E-33	APOH	17	66212033	66256525	-	1332	protein_coding	apolipoprotein H [Source:HGNC Symbol;Acc:HGNC:616]	-
ENSG00000177374	279.2564893	272.2070156	333.7198019	31.8845965	22.70931006	30.28748259	295.0611023	28.29379638	3.382339756	6.08E-35	3.40E-33	HIC1	17	2054154	2063241	+	8108	protein_coding	HIC ZBTB transcriptional repressor 1 [Source:HGNC Symbol;Acc:HGNC:4909]	ZBTB
ENSG00000281406	538.7675703	727.9955068	597.2307931	97.93126069	94.0814274	127.0120238	621.3312901	106.3415706	2.543574251	8.19E-35	4.58E-33	BLACAT1	1	205434885	205457091	-	6731	protein_coding	bladder cancer associated transcript 1 [Source:HGNC Symbol;Acc:HGNC:48597]	-
ENSG00000160741	2181.397492	2602.69698	2690.729878	740.1781331	665.0583661	770.8652826	2491.608117	725.3672606	1.780114768	8.35E-35	4.66E-33	CRTC2	1	153947669	153958615	-	3602	protein_coding	CREB regulated transcription coactivator 2 [Source:HGNC Symbol;Acc:HGNC:27301]	-
ENSG00000089159	2290.467367	2696.748573	2322.361572	748.1492822	733.1862963	787.4745473	2436.525837	756.2700419	1.687666509	8.92E-35	4.97E-33	PXN	12	120210439	120265771	-	7460	protein_coding	paxillin [Source:HGNC Symbol;Acc:HGNC:9718]	-
ENSG00000115486	1545.783395	1447.851933	2003.230614	5527.422551	6081.769514	6483.475305	1665.621981	6030.889123	-1.856353193	8.95E-35	4.97E-33	GGCX	2	85544720	85561547	-	9101	protein_coding	gamma-glutamyl carboxylase [Source:HGNC Symbol;Acc:HGNC:4247]	-
ENSG00000169174	1019.239173	1087.019378	1897.461497	6872.269282	6936.072131	7768.250776	1334.573349	7192.197396	-2.430012645	9.56E-35	5.30E-33	PCSK9	1	55039548	55064852	+	4981	protein_coding	proprotein convertase subtilisin/kexin type 9 [Source:HGNC Symbol;Acc:HGNC:20001]	-
ENSG00000138231	1721.611555	1400.826137	1519.063361	382.615158	445.5350355	331.2082773	1547.167018	386.4528236	2.002091347	9.66E-35	5.35E-33	DBR1	3	138160988	138174921	-	3156	protein_coding	debranching RNA lariats 1 [Source:HGNC Symbol;Acc:HGNC:15594]	-
ENSG00000106771	1043.685869	973.0722551	1118.781959	3006.261956	3489.66398	3662.831362	1045.180028	3386.252433	-1.696111855	9.75E-35	5.39E-33	TMEM245	9	109015135	109119947	-	9503	protein_coding	transmembrane protein 245 [Source:HGNC Symbol;Acc:HGNC:1363]	-
ENSG00000077150	3580.500711	3681.577277	3616.209657	1300.436043	1054.360824	1155.809416	3626.095882	1170.202095	1.631904974	1.04E-34	5.76E-33	NFKB2	10	102394110	102402524	+	4714	protein_coding	nuclear factor kappa B subunit 2 [Source:HGNC Symbol;Acc:HGNC:7795]	RHD
ENSG00000066697	1638.868892	1866.562393	1521.798769	503.3211305	395.7908325	400.5763826	1675.743351	433.2294485	1.952613895	1.16E-34	6.41E-33	MSANTD3	9	100427156	100451711	+	3253	protein_coding	Myb/SANT DNA binding domain containing 3 [Source:HGNC Symbol;Acc:HGNC:23370]	-
ENSG00000184500	723.9983056	612.2396995	713.9415435	2124.88061	2654.826486	2373.170813	683.3931829	2384.292636	-1.802958723	1.25E-34	6.85E-33	PROS1	3	93873033	93980003	-	5444	protein_coding	protein S [Source:HGNC Symbol;Acc:HGNC:9456]	-
ENSG00000182326	325.3291088	251.407144	385.692558	1476.940059	1285.779508	1552.477736	320.8096036	1438.399101	-2.164909339	1.37E-34	7.53E-33	C1S	12	6988259	7071032	+	6462	protein_coding	complement C1s [Source:HGNC Symbol;Acc:HGNC:1247]	-
ENSG00000137960	332.8511691	303.8589942	419.4292592	1455.304083	1717.256399	1337.534312	352.0464742	1503.364931	-2.094170004	1.41E-34	7.74E-33	GIPC2	1	77979542	78138444	+	3904	protein_coding	GIPC PDZ domain containing family member 2 [Source:HGNC Symbol;Acc:HGNC:18177]	-
ENSG00000091513	35412.91972	33826.01731	43232.215	135592.6628	109733.549	126071.1578	37490.38401	123799.1232	-1.723406974	1.49E-34	8.11E-33	TF	3	133746040	133796641	+	26038	protein_coding	transferrin [Source:HGNC Symbol;Acc:HGNC:11740]	-
ENSG00000173451	659.1205354	749.6997207	624.5848752	146.896891	123.2791118	90.86244776	677.8017104	120.3461502	2.49829096	1.53E-34	8.34E-33	THAP2	12	71664301	71680644	+	5240	protein_coding	THAP domain containing 2 [Source:HGNC Symbol;Acc:HGNC:20854]	THAP
ENSG00000163513	2784.102575	3331.596829	3652.681766	9961.658936	12998.37652	13559.02204	3256.127057	12173.01917	-1.90247289	1.66E-34	9.04E-33	TGFBR2	3	30606502	30694142	+	6949	protein_coding	transforming growth factor beta receptor 2 [Source:HGNC Symbol;Acc:HGNC:11773]	-
ENSG00000285244	306.523958	426.8495394	411.2230346	27.32965415	41.09303726	50.8048095	381.5321773	39.7425003	3.2542817	1.69E-34	9.18E-33	DINOL	6	36677609	36678559	-	951	lncRNA	damage induced long noncoding RNA [Source:HGNC Symbol;Acc:HGNC:53146]	-
ENSG00000067182	1045.566384	1094.254116	1381.381147	4075.534674	3777.31524	4246.109656	1173.733882	4032.986523	-1.780713746	1.69E-34	9.18E-33	TNFRSF1A	12	6328757	6342114	-	4005	protein_coding	TNF receptor superfamily member 1A [Source:HGNC Symbol;Acc:HGNC:11916]	-
novel.1108	415.5938326	655.6481273	508.7859275	67.18539977	75.69770021	83.04632322	526.6759625	75.30980774	2.803777317	2.18E-34	1.18E-32	-	CHR_HSCHR6_MHC_DBB_CTG1	29916262	29921637	+	3839	-	PF00129:Class I Histocompatibility antigen, domains alpha 1 and 2|PF07654:Immunoglobulin C1-set domain|PF06623:MHC_I C-terminus	MHC_I
ENSG00000108405	266.0928837	334.6066305	207.8910241	19.35850502	11.89535289	16.60926464	269.5301795	15.95437418	4.080434331	2.23E-34	1.20E-32	P2RX1	17	3896592	3916476	-	3946	protein_coding	purinergic receptor P2X 1 [Source:HGNC Symbol;Acc:HGNC:8533]	-
ENSG00000152503	535.0065401	491.962181	330.072591	54.65930829	61.63955589	45.91973166	452.347104	54.07286528	3.067071624	2.45E-34	1.32E-32	TRIM36	5	115124762	115180546	-	6113	protein_coding	tripartite motif containing 36 [Source:HGNC Symbol;Acc:HGNC:16280]	-
novel.466	201.2151135	271.3026734	320.9545636	15.94229825	3.244187152	6.839108971	264.4907835	8.675198125	4.952052796	2.55E-34	1.37E-32	-	4	17458613	17460152	-	493	-	-	-
ENSG00000175866	2194.561098	1778.841195	2075.263031	595.5587132	522.3141314	610.6347296	2016.221774	576.1691914	1.806814413	2.87E-34	1.54E-32	BAIAP2	17	81035122	81117432	+	10288	protein_coding	BAI1 associated protein 2 [Source:HGNC Symbol;Acc:HGNC:947]	-
ENSG00000102996	1621.944256	1745.380532	2176.473134	6475.989297	5837.374082	7043.305225	1847.932641	6452.222868	-1.803878843	2.90E-34	1.55E-32	MMP15	16	58025754	58046901	+	4231	protein_coding	matrix metallopeptidase 15 [Source:HGNC Symbol;Acc:HGNC:7161]	-
ENSG00000125730	43424.85422	47215.70859	65814.83339	217652.2269	182390.3645	232011.8868	52151.79873	210684.826	-2.014296757	2.92E-34	1.56E-32	C3	19	6677704	6730562	-	8296	protein_coding	complement C3 [Source:HGNC Symbol;Acc:HGNC:1318]	-
ENSG00000154217	817.083802	955.8897524	960.1282826	234.5795314	219.5233306	235.4607517	911.0339457	229.8545379	1.986741442	3.04E-34	1.62E-32	PITPNC1	17	67377281	67697261	+	7819	protein_coding	phosphatidylinositol transfer protein cytoplasmic 1 [Source:HGNC Symbol;Acc:HGNC:21045]	-
ENSG00000156096	140.0983734	118.468834	158.6536763	612.6397471	777.5235207	680.9798504	139.0736279	690.3810394	-2.311853791	3.04E-34	1.62E-32	UGT2B4	4	69480165	69526014	-	2506	protein_coding	UDP glucuronosyltransferase family 2 member B4 [Source:HGNC Symbol;Acc:HGNC:12553]	-
ENSG00000158158	2965.57228	3608.325556	2843.000936	584.1713574	822.9421409	852.9345903	3138.966257	753.3493628	2.058112833	3.45E-34	1.83E-32	CNNM4	2	96760902	96811874	+	5088	protein_coding	cyclin and CBS domain divalent metal cation transport mediator 4 [Source:HGNC Symbol;Acc:HGNC:105]	-
ENSG00000139209	30.08824127	40.695401	58.3553752	356.4242395	347.1280252	439.6570053	43.04633916	381.0697567	-3.14515931	3.73E-34	1.98E-32	SLC38A4	12	46764761	46832408	-	4145	protein_coding	solute carrier family 38 member 4 [Source:HGNC Symbol;Acc:HGNC:14679]	-
ENSG00000196923	4289.454896	4245.886838	5204.570026	1375.592592	1051.116637	1368.79881	4579.970587	1265.169346	1.855935612	4.04E-34	2.14E-32	PDLIM7	5	177483394	177497606	-	4407	protein_coding	PDZ and LIM domain 7 [Source:HGNC Symbol;Acc:HGNC:22958]	-
ENSG00000283078	368.5809556	377.110716	325.5135773	45.54942358	55.15118158	49.82779393	357.0684163	50.17613303	2.830242238	4.31E-34	2.27E-32	AL137077.2	20	62066830	62068437	+	1608	lncRNA	novel transcript	-
ENSG00000253729	1138.651881	1302.252832	1581.97775	4367.050985	5730.315906	5941.231665	1340.960821	5346.199519	-1.995276174	4.54E-34	2.39E-32	PRKDC	8	47773108	47960183	-	15417	protein_coding	protein kinase, DNA-activated, catalytic subunit [Source:HGNC Symbol;Acc:HGNC:9413]	-
ENSG00000119508	394.9081667	296.6242562	198.7729968	1.138735589	3.244187152	8.793140106	296.7684732	4.392020949	6.02493961	5.45E-34	2.87E-32	NR4A3	9	99821855	99866891	+	6314	protein_coding	nuclear receptor subfamily 4 group A member 3 [Source:HGNC Symbol;Acc:HGNC:7982]	NGFIB-like
ENSG00000173559	1643.570179	1737.241452	1270.141213	415.6384901	369.8373353	386.8981647	1550.317615	390.79133	1.988360896	5.51E-34	2.90E-32	NABP1	2	191678068	191696664	+	13811	protein_coding	nucleic acid binding protein 1 [Source:HGNC Symbol;Acc:HGNC:26232]	-
ENSG00000196950	146.6801762	150.1208126	172.3307174	757.2591669	659.6513875	654.6004301	156.3772354	690.5036615	-2.1420587	5.76E-34	3.02E-32	SLC39A10	2	195575977	195737702	+	6917	protein_coding	solute carrier family 39 member 10 [Source:HGNC Symbol;Acc:HGNC:20861]	-
ENSG00000145920	399.6094544	362.64124	583.553752	2021.255671	2054.651863	1914.950512	448.6014821	1996.952682	-2.154162635	6.01E-34	3.15E-32	CPLX2	5	175796310	175884021	+	7020	protein_coding	complexin 2 [Source:HGNC Symbol;Acc:HGNC:2310]	-
ENSG00000160471	202.155371	389.7715074	243.4513309	6.832413536	4.325582869	3.908062269	278.4594031	5.022019558	5.809097705	6.07E-34	3.17E-32	COX6B2	19	55349306	55354719	-	3720	protein_coding	cytochrome c oxidase subunit 6B2 [Source:HGNC Symbol;Acc:HGNC:24380]	-
ENSG00000129003	240.7059302	211.6160852	196.9493913	805.0860617	893.2328625	914.486571	216.4238022	870.9351651	-2.009345653	6.54E-34	3.41E-32	VPS13C	15	61852389	62060473	-	19703	protein_coding	vacuolar protein sorting 13 homolog C [Source:HGNC Symbol;Acc:HGNC:23594]	-
ENSG00000108375	173.9476449	152.8338393	288.129665	1334.598111	1122.488755	1174.372712	204.9703831	1210.486526	-2.561816218	6.59E-34	3.43E-32	RNF43	17	58352500	58417595	-	7505	protein_coding	ring finger protein 43 [Source:HGNC Symbol;Acc:HGNC:18505]	-
ENSG00000205269	102.4880718	75.06040629	107.592723	505.5986017	533.1280886	515.8642196	95.04706705	518.19697	-2.447399596	7.42E-34	3.85E-32	TMEM170B	6	11537749	11583524	+	8891	protein_coding	transmembrane protein 170B [Source:HGNC Symbol;Acc:HGNC:34244]	-
novel.310	640.3153846	896.2031643	713.9415435	0	3.244187152	0.977015567	750.1533641	1.407067573	9.050325117	9.32E-34	4.83E-32	-	2	240372748	240379507	+	6760	-	PF13900:Putative domain of unknown function	-
ENSG00000142494	611.1674008	533.5619243	773.2087214	2403.870829	2327.163584	2434.722794	639.3126822	2388.585736	-1.901581766	9.72E-34	5.03E-32	SLC47A1	17	19495385	19579034	+	5719	protein_coding	solute carrier family 47 member 1 [Source:HGNC Symbol;Acc:HGNC:25588]	-
ENSG00000131910	828.3668925	658.361154	1385.028358	5947.615983	5151.769197	5437.091632	957.2521349	5512.158938	-2.525606373	1.21E-33	6.24E-32	NR0B2	1	26911489	26913975	-	1165	protein_coding	nuclear receptor subfamily 0 group B member 2 [Source:HGNC Symbol;Acc:HGNC:7961]	Miscellaneous
ENSG00000149948	2156.010539	2167.70836	2169.178712	5747.19852	6534.87432	5826.920844	2164.299204	6036.331228	-1.479763041	1.27E-33	6.57E-32	HMGA2	12	65824131	65966295	+	15403	protein_coding	high mobility group AT-hook 2 [Source:HGNC Symbol;Acc:HGNC:5009]	HMGA
ENSG00000100697	382.6848187	401.5279566	357.4266731	1269.690182	1559.372624	1301.384736	380.5464828	1376.815847	-1.855145191	1.34E-33	6.90E-32	DICER1	14	95086228	95158010	-	12294	protein_coding	dicer 1, ribonuclease III [Source:HGNC Symbol;Acc:HGNC:17098]	-
ENSG00000016864	651.598475	613.1440418	817.8870555	2448.281517	2419.08222	2327.251081	694.2098574	2398.204939	-1.788418509	1.90E-33	9.74E-32	GLT8D1	3	52694488	52706032	-	3783	protein_coding	glycosyltransferase 8 domain containing 1 [Source:HGNC Symbol;Acc:HGNC:24870]	-
ENSG00000007062	209.6774314	170.016342	274.452624	948.566746	1079.232926	1130.407011	218.0487991	1052.735561	-2.271719658	2.08E-33	1.07E-31	PROM1	4	15963076	16084378	-	7434	protein_coding	prominin 1 [Source:HGNC Symbol;Acc:HGNC:9454]	-
ENSG00000182985	1089.758489	1002.011207	1416.029651	3903.5856	4499.68758	4276.397138	1169.266449	4226.556773	-1.853896606	2.25E-33	1.15E-31	CADM1	11	115169218	115504957	-	11017	protein_coding	cell adhesion molecule 1 [Source:HGNC Symbol;Acc:HGNC:5951]	-
ENSG00000205403	343.194002	396.1019031	444.9597359	2092.996013	1518.279587	1501.672927	394.7518803	1704.316176	-2.109639239	2.27E-33	1.16E-31	CFI	4	109740694	109802179	-	4875	protein_coding	complement factor I [Source:HGNC Symbol;Acc:HGNC:5394]	-
ENSG00000162924	855.6343612	898.916191	593.5835821	116.1510301	157.8837747	138.7362106	782.7113781	137.5903385	2.507092229	2.36E-33	1.20E-31	REL	2	60881521	60931610	+	13170	protein_coding	REL proto-oncogene, NF-kB subunit [Source:HGNC Symbol;Acc:HGNC:9954]	RHD
ENSG00000110876	194.6333107	268.5896466	220.6562625	13.66482707	8.651165738	11.72418681	227.9597399	11.34672654	4.330945241	2.48E-33	1.26E-31	SELPLG	12	108622277	108633959	-	2494	protein_coding	selectin P ligand [Source:HGNC Symbol;Acc:HGNC:10722]	-
ENSG00000253719	651.598475	785.8734105	905.4201183	2579.23611	2821.361426	2896.851157	780.9640013	2765.816231	-1.82429964	2.55E-33	1.30E-31	ATXN7L3B	12	74537835	74545430	+	7596	protein_coding	ataxin 7 like 3B [Source:HGNC Symbol;Acc:HGNC:37931]	-
ENSG00000184557	518.0819044	585.1094322	596.3189903	120.7059725	125.4419032	116.2648525	566.5034423	120.8042427	2.230075736	2.77E-33	1.41E-31	SOCS3	17	78356778	78360077	-	2734	protein_coding	suppressor of cytokine signaling 3 [Source:HGNC Symbol;Acc:HGNC:19391]	-
ENSG00000125812	2249.096035	2191.221258	1823.605475	608.0848047	660.7327833	609.657714	2087.974256	626.158434	1.737530318	3.09E-33	1.56E-31	GZF1	20	23362182	23373062	+	5462	protein_coding	GDNF inducible zinc finger protein 1 [Source:HGNC Symbol;Acc:HGNC:15808]	ZBTB
ENSG00000173846	1429.19146	1660.372361	1749.749453	502.1823949	424.9885169	434.7719275	1613.104425	453.9809464	1.829831389	3.19E-33	1.61E-31	PLK3	1	44800377	44805990	+	3327	protein_coding	polo like kinase 3 [Source:HGNC Symbol;Acc:HGNC:2154]	-
ENSG00000179406	906.4082683	794.0124907	637.3501135	156.0067757	156.802379	172.9317554	779.2569575	161.9136367	2.265784302	3.32E-33	1.68E-31	LINC00174	7	66376044	66493566	-	11632	lncRNA	long intergenic non-protein coding RNA 174 [Source:HGNC Symbol;Acc:HGNC:27788]	-
ENSG00000073067	766.3098949	614.9527263	1126.076381	4069.840996	3703.780332	4209.96008	835.7796673	3994.527136	-2.25684346	3.34E-33	1.68E-31	CYP2W1	7	983181	989640	+	2791	protein_coding	cytochrome P450 family 2 subfamily W member 1 [Source:HGNC Symbol;Acc:HGNC:20243]	-
ENSG00000160216	672.2841409	616.7614108	848.8883486	2441.449104	2478.558984	2669.20653	712.6446334	2529.738206	-1.827800253	3.51E-33	1.76E-31	AGPAT3	21	43865223	43987592	+	12315	protein_coding	1-acylglycerol-3-phosphate O-acyltransferase 3 [Source:HGNC Symbol;Acc:HGNC:326]	-
ENSG00000134668	175.8281599	265.8766199	303.6303116	12.52609148	6.488374304	11.72418681	248.4450305	10.24621753	4.598958689	3.55E-33	1.78E-31	SPOCD1	1	31790422	31816051	-	7085	protein_coding	SPOC domain containing 1 [Source:HGNC Symbol;Acc:HGNC:26338]	-
ENSG00000176407	3742.225008	3959.210346	3646.299147	1359.650294	1356.070229	1198.798101	3782.578167	1304.839541	1.535836974	3.91E-33	1.96E-31	KCMF1	2	84971093	85059472	+	7968	protein_coding	potassium channel modulatory factor 1 [Source:HGNC Symbol;Acc:HGNC:20589]	-
ENSG00000071073	661.0010504	593.2485124	478.6964372	1992.787281	2093.582109	2059.548816	577.6486667	2048.639402	-1.826620604	4.06E-33	2.03E-31	MGAT4A	2	98619106	98731132	-	9636	protein_coding	alpha-1,3-mannosyl-glycoprotein 4-beta-N-acetylglucosaminyltransferase A [Source:HGNC Symbol;Acc:HGNC:7047]	-
ENSG00000064393	1050.267672	1243.470586	1429.706692	3959.383644	5554.048404	5826.920844	1241.148317	5113.450964	-2.042666468	6.84E-33	3.41E-31	HIPK2	7	139561570	139777998	-	15622	protein_coding	homeodomain interacting protein kinase 2 [Source:HGNC Symbol;Acc:HGNC:14402]	-
ENSG00000179818	1832.561945	1726.389345	1601.125607	562.5353812	484.4652813	534.4275153	1720.025632	527.1427259	1.70626653	7.41E-33	3.69E-31	PCBP1-AS1	2	69962263	70103220	-	30605	lncRNA	PCBP1 antisense RNA 1 [Source:HGNC Symbol;Acc:HGNC:42948]	-
ENSG00000197705	220.9605218	217.0421387	351.0440539	1163.787772	1645.884282	1431.327806	263.0155715	1413.66662	-2.426168779	7.57E-33	3.76E-31	KLHL14	18	32672673	32773023	-	4951	protein_coding	kelch like family member 14 [Source:HGNC Symbol;Acc:HGNC:29266]	-
ENSG00000174498	1563.648289	1409.869559	2024.202077	5593.469215	5786.548483	6330.083861	1665.906642	5903.367186	-1.825272064	7.75E-33	3.85E-31	IGDCC3	15	65327127	65378002	-	5514	protein_coding	immunoglobulin superfamily DCC subclass member 3 [Source:HGNC Symbol;Acc:HGNC:9700]	-
ENSG00000112159	195.5735683	226.9899034	362.8974895	1243.499264	1599.384266	1692.190963	261.8203204	1511.691497	-2.529410657	8.11E-33	4.02E-31	MDN1	6	89642498	89819794	-	18674	protein_coding	midasin AAA ATPase 1 [Source:HGNC Symbol;Acc:HGNC:18302]	-
ENSG00000129116	1476.204337	1401.730479	920.9207649	259.6317144	272.5117208	250.1159852	1266.285194	260.7531401	2.280052171	9.24E-33	4.57E-31	PALLD	4	168497052	168928457	+	10128	protein_coding	palladin, cytoskeletal associated protein [Source:HGNC Symbol;Acc:HGNC:17068]	-
ENSG00000138759	459.7859369	670.1176032	856.1827705	2867.336214	4699.745787	5500.597644	662.0287702	4355.893215	-2.717976009	1.10E-32	5.44E-31	FRAS1	4	78057323	78544269	+	19207	protein_coding	Fraser extracellular matrix complex subunit 1 [Source:HGNC Symbol;Acc:HGNC:19185]	-
ENSG00000133216	198.3943409	415.9974325	347.396843	3.416206768	1.081395717	4.885077837	320.5962054	3.127560107	6.657996141	1.32E-32	6.48E-31	EPHB2	1	22710839	22921500	+	12516	protein_coding	EPH receptor B2 [Source:HGNC Symbol;Acc:HGNC:3393]	-
ENSG00000265185	320.6278211	265.8766199	277.1880322	3.416206768	4.325582869	0.977015567	287.897491	2.906268402	6.664518073	1.47E-32	7.22E-31	SNORD3B-1	17	19061912	19062669	+	758	snoRNA	small nucleolar RNA, C/D box 3B-1 [Source:HGNC Symbol;Acc:HGNC:10168]	-
ENSG00000100350	748.4450016	737.0389293	980.1879428	2835.451618	2684.02417	3011.161979	821.8906246	2843.545922	-1.790677895	1.65E-32	8.11E-31	FOXRED2	22	36487190	36507101	-	5577	protein_coding	FAD dependent oxidoreductase domain containing 2 [Source:HGNC Symbol;Acc:HGNC:26264]	-
ENSG00000075426	3346.376584	4329.990667	3581.561153	1169.48145	950.5468355	1148.970307	3752.642801	1089.666198	1.784014185	1.71E-32	8.38E-31	FOSL2	2	28392448	28417317	+	7162	protein_coding	FOS like 2, AP-1 transcription factor subunit [Source:HGNC Symbol;Acc:HGNC:3798]	TF_bZIP
ENSG00000049249	661.0010504	754.2214319	563.4940918	0	2.162791435	1.954031135	659.5721914	1.37227419	8.865842718	1.81E-32	8.85E-31	TNFRSF9	1	7915894	7943165	-	6331	protein_coding	TNF receptor superfamily member 9 [Source:HGNC Symbol;Acc:HGNC:11924]	-
ENSG00000125266	309.3447306	247.789775	182.3605475	4.554942358	2.162791435	7.816124539	246.498351	4.844619444	5.643408375	1.83E-32	8.96E-31	EFNB2	13	106489745	106535662	-	5005	protein_coding	ephrin B2 [Source:HGNC Symbol;Acc:HGNC:3227]	-
ENSG00000156413	185.2307353	202.5726628	311.8365362	1078.382603	1163.581792	1347.304467	233.2133114	1196.422954	-2.358952487	1.95E-32	9.51E-31	FUT6	19	5830610	5839731	-	4349	protein_coding	fucosyltransferase 6 [Source:HGNC Symbol;Acc:HGNC:4017]	-
ENSG00000113161	1763.923145	1486.73865	1616.626254	4784.966947	7188.037333	6121.002529	1622.429349	6031.335603	-1.894430086	2.01E-32	9.78E-31	HMGCR	5	75336329	75362101	+	6160	protein_coding	3-hydroxy-3-methylglutaryl-CoA reductase [Source:HGNC Symbol;Acc:HGNC:5006]	-
ENSG00000062282	241.6461877	260.4505664	395.7223881	1325.488226	1435.012117	1403.97137	299.2730474	1388.157238	-2.213416276	2.03E-32	9.85E-31	DGAT2	11	75759512	75801535	+	7904	protein_coding	diacylglycerol O-acyltransferase 2 [Source:HGNC Symbol;Acc:HGNC:16940]	-
ENSG00000166750	241.6461877	406.0496678	194.2139831	13.66482707	7.569770021	14.65523351	280.6366129	11.96327687	4.547730265	2.24E-32	1.09E-30	SLFN5	17	35243071	35273655	+	10674	protein_coding	schlafen family member 5 [Source:HGNC Symbol;Acc:HGNC:28286]	-
ENSG00000120875	513.3806167	514.5707371	519.7275604	74.01781331	75.69770021	115.2878369	515.8929714	88.33445015	2.540152908	2.50E-32	1.21E-30	DUSP4	8	29333064	29350684	-	7273	protein_coding	dual specificity phosphatase 4 [Source:HGNC Symbol;Acc:HGNC:3070]	-
ENSG00000096433	6547.953507	8676.259494	8543.59165	1377.870063	1841.616907	2265.699101	7922.60155	1828.395357	2.114968937	2.66E-32	1.29E-30	ITPR3	6	33620365	33696574	+	9870	protein_coding	inositol 1,4,5-trisphosphate receptor type 3 [Source:HGNC Symbol;Acc:HGNC:6182]	-
ENSG00000116138	211.5579464	186.2945024	268.9818076	949.7054815	948.3840441	902.7623842	222.2780855	933.6173033	-2.070340059	2.79E-32	1.34E-30	DNAJC16	1	15526813	15592379	+	8563	protein_coding	DnaJ heat shock protein family (Hsp40) member C16 [Source:HGNC Symbol;Acc:HGNC:29157]	-
ENSG00000263884	199.3345984	206.1900317	288.129665	4.554942358	3.244187152	6.839108971	231.2180984	4.879412827	5.549037545	2.95E-32	1.42E-30	AP000845.1	18	268148	270278	+	2131	lncRNA	novel transcript	-
ENSG00000112081	15786.92409	15324.07933	15486.05769	5961.28081	6375.909149	5857.208326	15532.35371	6064.799429	1.356764218	3.33E-32	1.60E-30	SRSF3	6	36594353	36605600	+	7118	protein_coding	serine and arginine rich splicing factor 3 [Source:HGNC Symbol;Acc:HGNC:10785]	-
ENSG00000100028	370.4614707	275.8243846	381.1335443	1446.194199	1419.872577	1215.407366	342.4731332	1360.49138	-1.990045472	3.75E-32	1.80E-30	SNRPD3	22	24555958	24582052	+	3914	protein_coding	small nuclear ribonucleoprotein D3 polypeptide [Source:HGNC Symbol;Acc:HGNC:11160]	-
ENSG00000116761	1550.484683	1267.887827	986.570562	306.3198735	256.290785	263.7942032	1268.314357	275.4682872	2.203558222	4.53E-32	2.17E-30	CTH	1	70411218	70439851	+	2414	protein_coding	cystathionine gamma-lyase [Source:HGNC Symbol;Acc:HGNC:2501]	-
ENSG00000111011	5233.473466	4731.518623	2976.124135	969.0639866	997.0468513	886.1531196	4313.705408	950.7546525	2.18192288	4.93E-32	2.36E-30	RSRC2	12	122503454	122527000	-	8745	protein_coding	arginine and serine rich coiled-coil 2 [Source:HGNC Symbol;Acc:HGNC:30559]	-
ENSG00000134243	1709.388207	1509.347206	1829.076291	4644.902469	5434.013479	5773.184987	1682.603902	5284.033645	-1.651076477	5.02E-32	2.40E-30	SORT1	1	109309568	109397918	-	9127	protein_coding	sortilin 1 [Source:HGNC Symbol;Acc:HGNC:11186]	-
novel.647	300.8824127	226.0855611	168.6835064	6.832413536	5.406978586	6.839108971	231.8838268	6.359500365	5.1865758	5.07E-32	2.42E-30	-	9	40645837	40747092	-	7965	-	PF13900:Putative domain of unknown function|PF00078:Reverse transcriptase (RNA-dependent DNA polymerase)|PF08333:Protein of unknown function (DUF1725)	RVT_1
ENSG00000122779	1319.181328	1096.0628	1096.898693	3428.73286	4151.478159	3625.70477	1170.714274	3735.305263	-1.673965126	5.10E-32	2.43E-30	TRIM24	7	138460259	138589996	+	9301	protein_coding	tripartite motif containing 24 [Source:HGNC Symbol;Acc:HGNC:11812]	-
novel.305	1297.555405	1016.480683	1002.983011	3.416206768	0	0	1105.673033	1.138735589	10.02235017	5.11E-32	2.43E-30	-	2	226114135	226126747	+	4055	-	-	-
ENSG00000259974	381.7445611	339.1283417	369.2801087	1145.568003	1388.512101	1247.648879	363.3843372	1260.576328	-1.794760039	5.41E-32	2.57E-30	LINC00261	20	22547671	22578642	-	5557	lncRNA	long intergenic non-protein coding RNA 261 [Source:HGNC Symbol;Acc:HGNC:16189]	-
ENSG00000189337	238.8254151	249.5984595	347.396843	1096.602373	1211.163203	1193.913023	278.6069059	1167.2262	-2.066654541	5.50E-32	2.60E-30	KAZN	1	13892792	15118043	+	13860	protein_coding	kazrin, periplakin interacting protein [Source:HGNC Symbol;Acc:HGNC:29173]	-
ENSG00000196387	666.6425957	748.7953785	563.4940918	140.0644775	149.232609	116.2648525	659.644022	135.187313	2.288723437	5.58E-32	2.64E-30	ZNF140	12	133079838	133107544	+	5374	protein_coding	zinc finger protein 140 [Source:HGNC Symbol;Acc:HGNC:12925]	zf-C2H2
ENSG00000241839	864.096679	1018.289367	924.5679758	255.076772	202.2209991	251.0930008	935.6513407	236.1302573	1.986266218	5.72E-32	2.70E-30	PLEKHO2	15	64841883	64868002	+	3721	protein_coding	pleckstrin homology domain containing O2 [Source:HGNC Symbol;Acc:HGNC:30026]	-
novel.174	314.0460183	349.0761064	311.8365362	38.71701004	40.01164154	16.60926464	324.9862203	31.77930541	3.367324905	5.73E-32	2.70E-30	-	16	14399676	14403941	+	3519	-	PF13900:Putative domain of unknown function	-
ENSG00000166963	225.6618095	254.1201707	178.7133365	9.109884715	10.81395717	13.67821794	219.4984389	11.20068661	4.28221784	5.76E-32	2.71E-30	MAP1A	15	43510958	43531620	+	10646	protein_coding	microtubule associated protein 1A [Source:HGNC Symbol;Acc:HGNC:6835]	-
ENSG00000198246	209.6774314	201.6683205	284.4824541	953.1216883	965.6863755	962.3603338	231.9427353	960.3894659	-2.049711619	6.53E-32	3.07E-30	SLC29A3	10	71319259	71381423	+	5438	protein_coding	solute carrier family 29 member 3 [Source:HGNC Symbol;Acc:HGNC:23096]	-
ENSG00000197977	936.4965096	789.4907795	702.9999106	2551.906456	2995.466137	2678.976686	809.6623999	2742.116426	-1.760081281	7.43E-32	3.48E-30	ELOVL2	6	10980759	11044305	-	3988	protein_coding	ELOVL fatty acid elongase 2 [Source:HGNC Symbol;Acc:HGNC:14416]	-
ENSG00000196743	785.1150457	651.126416	924.5679758	2853.671387	2586.698556	2799.1496	786.9364792	2746.506514	-1.803319296	7.63E-32	3.57E-30	GM2A	5	151212150	151270440	+	4186	protein_coding	GM2 ganglioside activator [Source:HGNC Symbol;Acc:HGNC:4367]	-
ENSG00000257135	502.0975262	432.2755929	367.4565032	66.04666418	75.69770021	73.27616755	433.9432074	71.67351065	2.596733266	7.81E-32	3.65E-30	ODC1-DT	2	10448689	10457693	+	4696	lncRNA	ODC1 divergent transcript [Source:HGNC Symbol;Acc:HGNC:54070]	-
ENSG00000189410	535.9467977	662.8828652	617.2904533	109.3186166	122.1977161	143.6212884	605.3733721	125.0458737	2.272631473	8.39E-32	3.91E-30	SH2D5	1	20719731	20732837	-	4487	protein_coding	SH2 domain containing 5 [Source:HGNC Symbol;Acc:HGNC:28819]	-
ENSG00000162545	2073.267875	1999.500703	2538.458821	7307.266277	6596.513875	6443.417667	2203.742466	6782.399273	-1.621774458	9.26E-32	4.31E-30	CAMK2N1	1	20482391	20486210	-	2605	protein_coding	calcium/calmodulin dependent protein kinase II inhibitor 1 [Source:HGNC Symbol;Acc:HGNC:24190]	-
ENSG00000151929	4139.01369	3667.107801	3869.690818	1408.615924	1298.756256	1436.212884	3891.937436	1381.195022	1.494458758	9.77E-32	4.54E-30	BAG3	10	119651370	119677819	+	2747	protein_coding	BCL2 associated athanogene 3 [Source:HGNC Symbol;Acc:HGNC:939]	-
ENSG00000276966	345.0745171	328.2762348	280.8352431	46.68815916	24.8721015	21.49434248	318.0619983	31.01820105	3.370707563	1.10E-31	5.12E-30	HIST1H4E	6	26204552	26206038	+	1487	protein_coding	histone cluster 1 H4 family member e [Source:HGNC Symbol;Acc:HGNC:4790]	-
ENSG00000086619	703.3126397	911.5769825	654.6743655	161.7004537	173.0233148	143.6212884	756.5213292	159.4483523	2.247552903	1.11E-31	5.12E-30	ERO1B	1	236215101	236281958	-	5788	protein_coding	endoplasmic reticulum oxidoreductase 1 beta [Source:HGNC Symbol;Acc:HGNC:14355]	-
ENSG00000136205	1232.677635	1359.226393	1839.106122	4996.771766	6202.885834	7097.041081	1477.003383	6098.899561	-2.045915034	1.26E-31	5.82E-30	TNS3	7	47275154	47582558	-	11764	protein_coding	tensin 3 [Source:HGNC Symbol;Acc:HGNC:21616]	-
ENSG00000124839	1217.633514	1143.088597	1712.365541	5487.566805	4691.094622	5173.297429	1357.695884	5117.319619	-1.914181485	1.33E-31	6.15E-30	RAB17	2	237574322	237601614	-	4761	protein_coding	RAB17, member RAS oncogene family [Source:HGNC Symbol;Acc:HGNC:16523]	-
ENSG00000203879	4689.064351	5209.011328	4910.969544	1798.063496	1632.907533	1873.915858	4936.348408	1768.295629	1.480978212	1.56E-31	7.18E-30	GDI1	X	154436913	154443467	+	5256	protein_coding	GDP dissociation inhibitor 1 [Source:HGNC Symbol;Acc:HGNC:4226]	-
ENSG00000269893	1937.870789	2231.012317	2916.856957	659.3279063	509.3373828	523.6803441	2361.913355	564.1152111	2.066564732	1.65E-31	7.59E-30	SNHG8	4	118278709	118285316	+	6608	lncRNA	small nucleolar RNA host gene 8 [Source:HGNC Symbol;Acc:HGNC:33098]	-
ENSG00000174010	1007.956083	891.6814531	569.8767109	124.1221792	156.802379	127.9890393	823.1714155	136.3045325	2.594382921	1.67E-31	7.68E-30	KLHL15	X	23983720	24027186	-	6272	protein_coding	kelch like family member 15 [Source:HGNC Symbol;Acc:HGNC:29347]	-
ENSG00000164976	1095.400034	1032.758843	1782.574352	5278.039457	6304.537032	7126.351548	1303.577743	6236.309346	-2.258243825	2.22E-31	1.02E-29	MYORG	9	34366666	34376898	-	6447	protein_coding	myogenesis regulating glycosidase (putative) [Source:HGNC Symbol;Acc:HGNC:19918]	-
ENSG00000068323	4751.121348	5383.549382	4579.98515	1757.069014	1754.023853	1782.076395	4904.885293	1764.389754	1.475034201	2.65E-31	1.21E-29	TFE3	X	49028726	49043410	-	4207	protein_coding	transcription factor binding to IGHM enhancer 3 [Source:HGNC Symbol;Acc:HGNC:11752]	bHLH
ENSG00000099219	1195.067333	1195.540447	1315.73135	3327.385392	4220.687485	4387.776913	1235.446377	3978.616597	-1.687380067	2.81E-31	1.28E-29	ERMP1	9	5765076	5833117	-	6528	protein_coding	endoplasmic reticulum metallopeptidase 1 [Source:HGNC Symbol;Acc:HGNC:23703]	-
ENSG00000172955	782.2942731	576.0660098	847.0647431	2612.259442	2692.675336	2603.746487	735.1416753	2636.227088	-1.842493959	3.30E-31	1.51E-29	ADH6	4	99202638	99219537	-	4401	protein_coding	alcohol dehydrogenase 6 (class V) [Source:HGNC Symbol;Acc:HGNC:255]	-
ENSG00000158079	650.6582175	718.9520844	433.1063003	96.7925251	89.75584453	106.4946968	600.9055341	97.68102216	2.619765212	3.58E-31	1.63E-29	PTPDC1	9	94030794	94109856	+	6369	protein_coding	protein tyrosine phosphatase domain containing 1 [Source:HGNC Symbol;Acc:HGNC:30184]	-
ENSG00000135709	536.8870552	791.2994639	678.3812367	120.7059725	142.7442347	95.7475256	668.8559186	119.7325776	2.484428959	3.62E-31	1.65E-29	KIAA0513	16	85027751	85094230	+	8837	protein_coding	KIAA0513 [Source:HGNC Symbol;Acc:HGNC:29058]	-
ENSG00000110245	312.1655032	239.6506948	506.962322	2877.584834	1902.175067	1997.996835	352.9261733	2259.252245	-2.678218452	4.24E-31	1.93E-29	APOC3	11	116829706	116833072	+	851	protein_coding	apolipoprotein C3 [Source:HGNC Symbol;Acc:HGNC:610]	-
ENSG00000197747	2886.590647	2606.314349	2605.020421	994.1161695	930.0003169	892.9922285	2699.308472	939.0362383	1.523642189	4.81E-31	2.18E-29	S100A10	1	151982915	151993859	-	1012	protein_coding	S100 calcium binding protein A10 [Source:HGNC Symbol;Acc:HGNC:10487]	-
ENSG00000118523	2747.432531	2146.004146	2627.815489	7283.35283	7836.874763	9255.268469	2507.084056	8125.165354	-1.696512428	5.63E-31	2.55E-29	CCN2	6	131948176	131951372	-	2338	protein_coding	cellular communication network factor 2 [Source:HGNC Symbol;Acc:HGNC:2500]	-
ENSG00000013441	4009.258149	3766.585448	3025.361483	1160.371566	982.988707	857.8196681	3600.401694	1000.393314	1.848184914	5.70E-31	2.58E-29	CLK1	2	200853009	200864744	-	5170	protein_coding	CDC like kinase 1 [Source:HGNC Symbol;Acc:HGNC:2068]	-
ENSG00000137124	612.1076584	680.0653679	1232.757301	4158.662372	4644.594606	4786.399264	841.6434424	4529.885414	-2.428117336	6.22E-31	2.81E-29	ALDH1B1	9	38392702	38398661	+	3117	protein_coding	aldehyde dehydrogenase 1 family member B1 [Source:HGNC Symbol;Acc:HGNC:407]	-
ENSG00000068971	1216.693256	1905.449109	1550.064654	379.1989513	264.9419507	350.7485887	1557.40234	331.6298302	2.231698383	6.36E-31	2.87E-29	PPP2R5B	11	64917553	64934475	+	3360	protein_coding	protein phosphatase 2 regulatory subunit B'beta [Source:HGNC Symbol;Acc:HGNC:9310]	-
ENSG00000110031	390.206879	309.2850476	277.1880322	44.41068799	23.79070578	38.10360713	325.5599863	35.4350003	3.200626318	6.47E-31	2.91E-29	LPXN	11	58526871	58578220	-	2467	protein_coding	leupaxin [Source:HGNC Symbol;Acc:HGNC:14061]	-
ENSG00000246067	891.3641477	1120.480041	928.2151868	274.435277	221.686122	252.0700164	980.0197918	249.3971385	1.974843251	6.61E-31	2.97E-29	RAB30-DT	11	83072052	83107789	+	7192	lncRNA	RAB30 divergent transcript [Source:HGNC Symbol;Acc:HGNC:48672]	-
ENSG00000188611	94.02575397	93.14725118	103.9455121	473.7140052	427.1513083	501.208986	97.03950574	467.3580999	-2.268083486	7.70E-31	3.45E-29	ASAH2	10	50182778	50279720	-	7276	protein_coding	N-acylsphingosine amidohydrolase 2 [Source:HGNC Symbol;Acc:HGNC:18860]	-
ENSG00000112320	220.9605218	245.0767483	311.8365362	1005.503525	985.1514984	1050.291735	259.2912688	1013.64892	-1.966698369	8.03E-31	3.60E-29	SOBP	6	107490106	107661306	+	7895	protein_coding	sine oculis binding protein homolog [Source:HGNC Symbol;Acc:HGNC:29256]	-
ENSG00000197563	249.168248	180.8684489	219.7444597	808.5022685	1087.884092	931.0958357	216.5937189	942.4940652	-2.122117124	8.11E-31	3.63E-29	PIGN	18	61905255	62187118	-	19003	protein_coding	phosphatidylinositol glycan anchor biosynthesis class N [Source:HGNC Symbol;Acc:HGNC:8967]	-
ENSG00000092847	406.1912572	380.7280849	360.1620813	1167.203979	1236.035305	1281.844424	382.3604745	1228.361236	-1.684069002	8.30E-31	3.71E-29	AGO1	1	35869808	35930532	+	13890	protein_coding	argonaute RISC component 1 [Source:HGNC Symbol;Acc:HGNC:3262]	-
ENSG00000233822	610.2271433	607.7179883	415.7820483	99.06999628	96.24421884	95.7475256	544.5757266	97.02058024	2.489026228	8.50E-31	3.79E-29	HIST1H2BN	6	27837760	27865798	+	5477	protein_coding	histone cluster 1 H2B family member n [Source:HGNC Symbol;Acc:HGNC:4749]	-
ENSG00000154864	760.6683497	835.6122339	827.9168856	2221.673135	2941.396351	2767.885102	808.0658231	2643.651529	-1.710081932	8.67E-31	3.86E-29	PIEZO2	18	10666483	11148762	-	14796	protein_coding	piezo type mechanosensitive ion channel component 2 [Source:HGNC Symbol;Acc:HGNC:26270]	-
ENSG00000102007	250.1085056	209.8074007	192.3903776	17.08103384	16.22093576	11.72418681	217.435428	15.0087188	3.865332734	1.02E-30	4.53E-29	PLP2	X	49171898	49175235	+	1303	protein_coding	proteolipid protein 2 [Source:HGNC Symbol;Acc:HGNC:9087]	-
ENSG00000186910	1258.064588	1155.749388	1644.892138	4862.400967	4256.373543	5216.286114	1352.902038	4778.353541	-1.820487175	1.03E-30	4.55E-29	SERPINA11	14	94442464	94452800	-	1486	protein_coding	serpin family A member 11 [Source:HGNC Symbol;Acc:HGNC:19193]	-
ENSG00000116199	441.9210437	510.9533681	606.3488204	1717.213269	1818.907596	1780.122364	519.7410774	1772.081076	-1.76939968	1.05E-30	4.64E-29	FAM20B	1	179025804	179076567	+	6046	protein_coding	FAM20B glycosaminoglycan xylosylkinase [Source:HGNC Symbol;Acc:HGNC:23017]	-
ENSG00000163273	508.679329	335.5109727	404.8404154	2.277471179	2.162791435	0.977015567	416.3435724	1.805759394	7.876674168	1.14E-30	5.01E-29	NPPC	2	231921809	231926396	-	1075	protein_coding	natriuretic peptide C [Source:HGNC Symbol;Acc:HGNC:7941]	-
novel.158	616.8089461	541.7010045	495.1088865	2.277471179	0	1.954031135	551.206279	1.410500771	8.605562959	1.14E-30	5.01E-29	-	14	101941461	101948238	-	3478	-	PF13900:Putative domain of unknown function|PF08333:Protein of unknown function (DUF1725)	-
ENSG00000225945	202.155371	205.2856895	236.156909	6.832413536	0	6.839108971	214.5326565	4.557174169	5.546369055	1.14E-30	5.01E-29	AL121574.1	6	37815777	37819218	-	419	lncRNA	novel transcript	-
ENSG00000223573	210.6176889	235.1289836	202.4202077	5.693677947	16.22093576	15.63224908	216.0556267	12.51562093	4.093318235	1.18E-30	5.17E-29	TINCR	19	5558167	5578349	-	4429	protein_coding	TINCR ubiquitin domain containing [Source:HGNC Symbol;Acc:HGNC:14607]	-
ENSG00000234616	132.5763131	119.3731763	209.7146296	761.8141093	808.8839965	875.4059483	153.8880397	815.3680181	-2.405594299	1.20E-30	5.26E-29	JRK	8	142657460	142681968	-	11229	protein_coding	Jrk helix-turn-helix protein [Source:HGNC Symbol;Acc:HGNC:6199]	-
ENSG00000172432	3128.236835	4475.589768	3931.693404	1112.544671	959.1980012	1175.349727	3845.173336	1082.364133	1.828731313	1.34E-30	5.88E-29	GTPBP2	6	43605316	43629264	-	4726	protein_coding	GTP binding protein 2 [Source:HGNC Symbol;Acc:HGNC:4670]	-
ENSG00000245105	20.68566587	15.37381816	26.44227939	256.2155076	205.4651863	233.5067206	20.83392114	231.7291382	-3.475678392	1.45E-30	6.33E-29	A2M-AS1	12	9065163	9068689	+	2948	lncRNA	A2M antisense RNA 1 [Source:HGNC Symbol;Acc:HGNC:27057]	-
ENSG00000026652	260.4513385	320.1371546	268.0700048	2.277471179	1.081395717	3.908062269	282.886166	2.422309722	6.838595623	1.48E-30	6.46E-29	AGPAT4	6	161129967	161274061	-	14253	protein_coding	1-acylglycerol-3-phosphate O-acyltransferase 4 [Source:HGNC Symbol;Acc:HGNC:20885]	-
ENSG00000198721	410.8925449	463.9275714	700.2645024	2468.778758	2190.907723	2219.779369	525.0282062	2293.155283	-2.126608206	1.59E-30	6.94E-29	ECI2	6	4115689	4135597	-	4579	protein_coding	enoyl-CoA delta isomerase 2 [Source:HGNC Symbol;Acc:HGNC:14601]	-
ENSG00000183762	828.3668925	957.6984369	1226.374682	3396.848263	3451.81513	3910.993316	1004.14667	3586.552236	-1.836601708	1.61E-30	7.02E-29	KREMEN1	22	29073078	29168333	+	7977	protein_coding	kringle containing transmembrane protein 1 [Source:HGNC Symbol;Acc:HGNC:17550]	-
ENSG00000142669	3637.856421	3360.535781	3993.69599	1294.742365	952.7096269	972.1304895	3664.029397	1073.194161	1.772069264	1.78E-30	7.74E-29	SH3BGRL3	1	26280086	26281522	+	876	protein_coding	SH3 domain binding glutamate rich protein like 3 [Source:HGNC Symbol;Acc:HGNC:15568]	-
ENSG00000135924	5386.735445	7464.440886	6916.935567	2160.181413	1975.709975	2034.146411	6589.370633	2056.679267	1.679913211	2.08E-30	9.06E-29	DNAJB2	2	219279267	219286900	+	5886	protein_coding	DnaJ heat shock protein family (Hsp40) member B2 [Source:HGNC Symbol;Acc:HGNC:5228]	-
ENSG00000152804	351.6563199	307.4763631	418.5174565	1250.331677	1285.779508	1266.212175	359.2167132	1267.44112	-1.819040858	2.25E-30	9.77E-29	HHEX	10	92689955	92695647	+	2522	protein_coding	hematopoietically expressed homeobox [Source:HGNC Symbol;Acc:HGNC:4901]	Homeobox
ENSG00000143815	848.1123008	749.6997207	730.3539927	2226.228077	2977.08241	2536.332413	776.0553381	2579.880967	-1.73324945	2.37E-30	1.03E-28	LBR	1	225401502	225428925	-	5710	protein_coding	lamin B receptor [Source:HGNC Symbol;Acc:HGNC:6518]	-
ENSG00000198517	2598.87184	3289.092743	3198.604003	1004.36479	869.4421567	990.6937853	3028.856195	954.8335773	1.665470166	2.40E-30	1.04E-28	MAFK	7	1530702	1543043	+	4470	protein_coding	MAF bZIP transcription factor K [Source:HGNC Symbol;Acc:HGNC:6782]	TF_bZIP
ENSG00000111058	1142.412911	1004.724234	1247.346145	3273.864819	3598.884947	3220.24331	1131.49443	3364.331026	-1.572092897	2.41E-30	1.04E-28	ACSS3	12	80936414	81261210	+	18465	protein_coding	acyl-CoA synthetase short chain family member 3 [Source:HGNC Symbol;Acc:HGNC:24723]	-
ENSG00000183747	91.20498136	76.86909078	111.239934	538.6219338	442.2908484	485.576737	93.1046687	488.8298397	-2.392282483	2.45E-30	1.06E-28	ACSM2A	16	20451461	20487669	+	8195	protein_coding	acyl-CoA synthetase medium chain family member 2A [Source:HGNC Symbol;Acc:HGNC:32017]	-
ENSG00000170271	437.219756	397.9105876	395.7223881	1349.401673	1207.919016	1411.787495	410.2842439	1323.036061	-1.689448801	2.50E-30	1.08E-28	FAXDC2	5	154818492	154859252	-	6928	protein_coding	fatty acid hydroxylase domain containing 2 [Source:HGNC Symbol;Acc:HGNC:1334]	-
ENSG00000104635	7919.789257	8334.418125	10223.13229	24957.66791	35012.34914	36528.65803	8825.779892	32166.22503	-1.86576509	2.50E-30	1.08E-28	SLC39A14	8	22367249	22434129	+	6937	protein_coding	solute carrier family 39 member 14 [Source:HGNC Symbol;Acc:HGNC:20858]	-
ENSG00000106089	467.3079973	527.2315285	514.2567439	116.1510301	100.5698017	112.3567902	502.9320899	109.6925407	2.197098266	2.57E-30	1.10E-28	STX1A	7	73699206	73719672	-	3693	protein_coding	syntaxin 1A [Source:HGNC Symbol;Acc:HGNC:11433]	-
ENSG00000111670	232.2436123	280.3460958	258.0401747	839.2481294	1074.907343	1081.556233	256.8766276	998.5705685	-1.958935236	2.87E-30	1.23E-28	GNPTAB	12	101745499	101830959	-	9774	protein_coding	N-acetylglucosamine-1-phosphate transferase subunits alpha and beta [Source:HGNC Symbol;Acc:HGNC:29670]	-
ENSG00000140511	333.7914266	260.4505664	206.0674187	3.416206768	3.244187152	1.954031135	266.7698039	2.871475018	6.555729291	2.94E-30	1.26E-28	HAPLN3	15	88877288	88895626	-	3524	protein_coding	hyaluronan and proteoglycan link protein 3 [Source:HGNC Symbol;Acc:HGNC:21446]	-
ENSG00000132854	242.5864453	256.8331974	369.2801087	1113.683406	1268.477176	1280.867409	289.5665838	1221.009331	-2.076033463	3.04E-30	1.30E-28	KANK4	1	62236165	62319434	-	6814	protein_coding	KN motif and ankyrin repeat domains 4 [Source:HGNC Symbol;Acc:HGNC:27263]	-
ENSG00000122378	1296.615147	1074.358586	1329.408391	3543.745154	3766.501283	3524.095151	1233.460708	3611.447196	-1.549920328	3.64E-30	1.55E-28	PRXL2A	10	80407829	80437115	+	6520	protein_coding	peroxiredoxin like 2A [Source:HGNC Symbol;Acc:HGNC:28651]	-
ENSG00000168077	137.2776008	123.8948875	174.1543229	676.4089401	603.4188102	648.7383367	145.1089371	642.8553623	-2.147241232	3.67E-30	1.56E-28	SCARA3	8	27633868	27676776	+	4029	protein_coding	scavenger receptor class A member 3 [Source:HGNC Symbol;Acc:HGNC:19000]	-
ENSG00000229656	204.0358861	187.1988446	207.8910241	11.38735589	8.651165738	15.63224908	199.708585	11.8902569	4.059030555	4.56E-30	1.94E-28	ITGB1-DT	10	32958437	33082102	+	3641	lncRNA	ITGB1 divergent transcript [Source:HGNC Symbol;Acc:HGNC:53718]	-
ENSG00000010404	400.5497119	359.9282133	322.7781691	28.46838973	55.15118158	54.71287177	361.0853648	46.11081436	2.961819239	4.78E-30	2.03E-28	IDS	X	149476988	149521096	-	9294	protein_coding	iduronate 2-sulfatase [Source:HGNC Symbol;Acc:HGNC:5389]	-
ENSG00000176624	4266.888715	4106.618132	2917.76876	999.8098475	1118.163172	1055.176813	3763.758536	1057.716611	1.831130242	5.10E-30	2.16E-28	MEX3C	18	51174550	51218304	-	7842	protein_coding	mex-3 RNA binding family member C [Source:HGNC Symbol;Acc:HGNC:28040]	-
ENSG00000057757	2219.007794	2052.856895	2240.299326	788.0050279	777.5235207	763.0491581	2170.721338	776.1925689	1.483797069	5.58E-30	2.36E-28	PITHD1	1	23778418	23788232	+	2173	protein_coding	PITH domain containing 1 [Source:HGNC Symbol;Acc:HGNC:25022]	-
ENSG00000112294	702.3723822	547.1270579	764.090694	2104.383369	2432.058968	2431.791747	671.1967114	2322.744695	-1.791250907	5.76E-30	2.43E-28	ALDH5A1	6	24494867	24537207	+	6047	protein_coding	aldehyde dehydrogenase 5 family member A1 [Source:HGNC Symbol;Acc:HGNC:408]	-
ENSG00000164877	1364.31369	1365.556789	1494.444687	440.6906731	306.034988	401.5533982	1408.105055	382.7596864	1.879462491	5.83E-30	2.46E-28	MICALL2	7	1428465	1459470	-	8811	protein_coding	MICAL like 2 [Source:HGNC Symbol;Acc:HGNC:29672]	-
novel.274	168.3060996	230.6072723	206.9792214	6.832413536	10.81395717	2.931046702	201.9641978	6.859139137	4.901495017	5.88E-30	2.48E-28	-	19	56160962	56170476	-	1727	-	PF13900:Putative domain of unknown function	-
ENSG00000166825	4560.249068	4242.269469	4950.177062	12127.53403	11761.25982	13665.51674	4584.231866	12518.10353	-1.44930521	6.35E-30	2.67E-28	ANPEP	15	89784895	89815401	-	4865	protein_coding	alanyl aminopeptidase, membrane [Source:HGNC Symbol;Acc:HGNC:500]	-
ENSG00000184675	88.38420874	85.91251323	165.9480982	604.668598	873.7677396	848.0495124	113.4149401	775.4952833	-2.773450946	7.45E-30	3.13E-28	AMER1	X	64185117	64205708	-	8407	protein_coding	APC membrane recruitment protein 1 [Source:HGNC Symbol;Acc:HGNC:26837]	-
ENSG00000281327	243.5267028	235.1289836	173.2425201	11.38735589	5.406978586	16.60926464	217.2994022	11.13453304	4.271355088	7.56E-30	3.17E-28	LINC01338	5	82848260	82859958	-	3358	lncRNA	long intergenic non-protein coding RNA 1338 [Source:HGNC Symbol;Acc:HGNC:50547]	-
ENSG00000188582	207.7969163	200.7639783	269.8936103	846.0805429	985.1514984	863.6817615	226.1515016	898.304601	-1.989764934	8.00E-30	3.35E-28	PAQR9	3	142949164	142963674	-	4154	protein_coding	progestin and adipoQ receptor family member 9 [Source:HGNC Symbol;Acc:HGNC:30131]	-
ENSG00000137877	166.4255845	209.8074007	206.0674187	11.38735589	9.732561456	5.862093404	194.1001346	8.994003584	4.448849796	8.54E-30	3.57E-28	SPTBN5	15	41848146	41894053	-	12312	protein_coding	spectrin beta, non-erythrocytic 5 [Source:HGNC Symbol;Acc:HGNC:15680]	-
ENSG00000111145	1098.220806	1504.825495	880.8014444	243.6894161	230.3372878	256.9550942	1161.282582	243.6605994	2.252457403	8.61E-30	3.60E-28	ELK3	12	96194375	96269824	+	4644	protein_coding	ETS transcription factor ELK3 [Source:HGNC Symbol;Acc:HGNC:3325]	ETS
ENSG00000080618	879.1407997	795.8211752	905.4201183	2767.127482	2422.326407	2382.940969	860.1273644	2524.131619	-1.553049001	8.62E-30	3.60E-28	CPB2	13	46053186	46105033	-	1724	protein_coding	carboxypeptidase B2 [Source:HGNC Symbol;Acc:HGNC:2300]	-
ENSG00000115756	4272.530261	4550.650174	5248.336557	1653.444076	1491.244694	1700.007087	4690.505664	1614.898619	1.538226342	9.47E-30	3.94E-28	HPCAL1	2	10302889	10427617	+	6237	protein_coding	hippocalcin like 1 [Source:HGNC Symbol;Acc:HGNC:5145]	-
ENSG00000148175	1721.611555	1680.26789	1646.715744	4894.285563	4143.908389	4707.261003	1682.865063	4581.818318	-1.44500738	9.77E-30	4.06E-28	STOM	9	121338987	121370304	-	3199	protein_coding	stomatin [Source:HGNC Symbol;Acc:HGNC:3383]	-
ENSG00000136689	329.0901389	286.6764915	375.6627278	1178.591335	1082.477113	1198.798101	330.4764528	1153.28885	-1.803269862	1.06E-29	4.40E-28	IL1RN	2	113107214	113134016	+	3256	protein_coding	interleukin 1 receptor antagonist [Source:HGNC Symbol;Acc:HGNC:6000]	-
ENSG00000135744	18798.56899	16106.33537	24940.54028	82536.69425	63349.24251	74941.00208	19948.48155	73608.97961	-1.883601086	1.31E-29	5.44E-28	AGT	1	230702523	230714122	-	2116	protein_coding	angiotensinogen [Source:HGNC Symbol;Acc:HGNC:333]	-
ENSG00000172748	299.9421552	321.945839	269.8936103	34.16206768	41.09303726	46.89674723	297.2605348	40.71728406	2.862904999	1.37E-29	5.67E-28	ZNF596	8	232137	264703	+	6008	protein_coding	zinc finger protein 596 [Source:HGNC Symbol;Acc:HGNC:27268]	zf-C2H2
ENSG00000166546	214.3787191	345.4587374	273.5408212	29.60712532	14.05814432	26.37942032	277.7927592	23.34822999	3.573068267	1.49E-29	6.17E-28	BEAN1	16	66427295	66493529	+	7381	protein_coding	brain expressed associated with NEDD4 1 [Source:HGNC Symbol;Acc:HGNC:24160]	-
ENSG00000168785	219.0800068	230.6072723	241.6277254	18.21976943	28.11628865	15.63224908	230.4383348	20.65610239	3.484837443	1.53E-29	6.33E-28	TSPAN5	4	98470367	98658611	-	7412	protein_coding	tetraspanin 5 [Source:HGNC Symbol;Acc:HGNC:17753]	-
ENSG00000065308	1680.240224	1663.085388	1966.758505	4761.053499	6320.757968	6680.832449	1770.028039	5920.881305	-1.742141744	1.70E-29	7.00E-28	TRAM2	6	52497408	52577060	-	7047	protein_coding	translocation associated membrane protein 2 [Source:HGNC Symbol;Acc:HGNC:16855]	-
ENSG00000257017	1493.128973	1390.878372	2488.309671	11043.45775	7464.874636	8239.172279	1790.772339	8915.834887	-2.315722735	1.91E-29	7.85E-28	HP	16	72054505	72061055	+	5492	protein_coding	haptoglobin [Source:HGNC Symbol;Acc:HGNC:5141]	-
ENSG00000170348	2267.901186	2162.282307	2321.44977	5462.514622	6368.339379	6450.256776	2250.544421	6093.703592	-1.437136413	2.00E-29	8.21E-28	TMED10	14	75131469	75176612	-	4956	protein_coding	transmembrane p24 trafficking protein 10 [Source:HGNC Symbol;Acc:HGNC:16998]	-
ENSG00000130487	962.8237207	1367.365474	959.2164798	1.138735589	14.05814432	6.839108971	1096.468558	7.345329628	7.214857797	2.33E-29	9.56E-28	KLHDC7B	22	50545899	50551023	+	5125	protein_coding	kelch domain containing 7B [Source:HGNC Symbol;Acc:HGNC:25145]	-
ENSG00000115602	344.1342595	416.9017747	333.7198019	0	5.406978586	0	364.9186121	1.802326195	7.686759996	2.34E-29	9.59E-28	IL1RL1	2	102311502	102352037	+	5746	protein_coding	interleukin 1 receptor like 1 [Source:HGNC Symbol;Acc:HGNC:5998]	-
ENSG00000163121	199.3345984	222.4681921	228.8624871	18.21976943	17.30233148	22.47135805	216.8884259	19.33115299	3.48264227	2.51E-29	1.02E-27	NEURL3	2	96497646	96508109	-	2494	protein_coding	neuralized E3 ubiquitin protein ligase 3 [Source:HGNC Symbol;Acc:HGNC:25162]	-
ENSG00000121653	707.0736699	761.4561699	853.4473623	177.6427519	220.6047263	199.3111757	773.9924007	199.186218	1.957655412	2.85E-29	1.16E-27	MAPK8IP1	11	45885651	45906465	+	3498	protein_coding	mitogen-activated protein kinase 8 interacting protein 1 [Source:HGNC Symbol;Acc:HGNC:6882]	-
ENSG00000143632	1172.501152	1004.724234	774.1205241	210.666084	217.3605392	251.0930008	983.7819699	226.373208	2.118334931	2.88E-29	1.18E-27	ACTA1	1	229431245	229434098	-	1495	protein_coding	actin alpha 1, skeletal muscle [Source:HGNC Symbol;Acc:HGNC:129]	-
novel.31	108.1296171	94.05159343	93.00387922	406.5286054	534.2094843	510.9791417	98.39502991	483.9057438	-2.299080823	2.94E-29	1.20E-27	-	1	104456496	104468422	-	6570	-	PF13900:Putative domain of unknown function	-
ENSG00000070214	1051.207929	907.0552712	818.7988583	2693.109669	3187.954575	2786.448398	925.687353	2889.17088	-1.642192832	2.95E-29	1.20E-27	SLC44A1	9	105244622	105439171	+	12172	protein_coding	solute carrier family 44 member 1 [Source:HGNC Symbol;Acc:HGNC:18798]	-
ENSG00000130830	308.404473	327.3718925	291.776876	54.65930829	44.33722441	41.03465383	309.1844138	46.67706218	2.732118157	3.03E-29	1.23E-27	MPP1	X	154778684	154821007	-	5396	protein_coding	membrane palmitoylated protein 1 [Source:HGNC Symbol;Acc:HGNC:7219]	-
ENSG00000186517	173.9476449	230.6072723	199.6847995	1.138735589	9.732561456	10.74717124	201.4132389	7.206156095	4.773010641	3.03E-29	1.23E-27	ARHGAP30	1	161046946	161069970	-	5064	protein_coding	Rho GTPase activating protein 30 [Source:HGNC Symbol;Acc:HGNC:27414]	-
ENSG00000134954	292.4200949	393.3888764	327.3371828	36.43953886	30.27908008	56.66690291	337.7153847	41.12850728	3.029294119	3.18E-29	1.29E-27	ETS1	11	128458761	128587558	-	7149	protein_coding	ETS proto-oncogene 1, transcription factor [Source:HGNC Symbol;Acc:HGNC:3488]	ETS
ENSG00000106351	1091.639004	1021.002394	1987.729968	6559.116995	6534.87432	6920.201263	1366.790455	6671.397526	-2.287164172	3.44E-29	1.39E-27	AGFG2	7	100539203	100568220	+	5487	protein_coding	ArfGAP with FG repeats 2 [Source:HGNC Symbol;Acc:HGNC:5177]	-
ENSG00000277999	261.391596	249.5984595	258.0401747	35.30080327	24.8721015	33.21852929	256.3434101	31.13047802	3.041667275	3.52E-29	1.42E-27	AC009093.6	16	29272220	29272772	+	553	lncRNA	novel transcript	-
ENSG00000149260	490.8144357	613.1440418	488.7262673	84.26643361	125.4419032	91.83946333	530.8949149	100.5159334	2.401123265	3.68E-29	1.48E-27	CAPN5	11	77066961	77126155	+	6137	protein_coding	calpain 5 [Source:HGNC Symbol;Acc:HGNC:1482]	-
ENSG00000110911	359.1783802	362.64124	398.4577963	1100.018579	1512.872608	1465.523351	373.4258055	1359.471513	-1.864451698	3.71E-29	1.49E-27	SLC11A2	12	50979401	51028566	-	9888	protein_coding	solute carrier family 11 member 2 [Source:HGNC Symbol;Acc:HGNC:10908]	-
ENSG00000128340	196.5138258	230.6072723	181.4487448	5.693677947	3.244187152	2.931046702	202.8566143	3.956303934	5.70036944	3.94E-29	1.58E-27	RAC2	22	37225270	37244448	-	2523	protein_coding	Rac family small GTPase 2 [Source:HGNC Symbol;Acc:HGNC:9802]	-
novel.64	696.7308369	1089.732405	724.8831763	0	3.244187152	0	837.1154726	1.081395717	9.622412261	4.13E-29	1.66E-27	-	10	130766007	130783152	+	6389	-	-	-
ENSG00000167910	18.80515079	22.60855611	21.8832657	225.4696467	326.5815066	187.5869889	21.09899087	246.5460474	-3.544967077	4.44E-29	1.78E-27	CYP7A1	8	58490178	58500163	-	2877	protein_coding	cytochrome P450 family 7 subfamily A member 1 [Source:HGNC Symbol;Acc:HGNC:2651]	-
ENSG00000100906	7302.980311	6658.671946	6081.724259	2440.310368	2600.7567	2410.297405	6681.125506	2483.788158	1.427566446	4.78E-29	1.91E-27	NFKBIA	14	35401511	35404749	-	2373	protein_coding	NFKB inhibitor alpha [Source:HGNC Symbol;Acc:HGNC:7797]	-
ENSG00000140830	1829.741172	1695.641708	1704.159316	569.3677947	623.9653289	623.335932	1743.180732	605.5563518	1.524987132	5.07E-29	2.03E-27	TXNL4B	16	72044289	72094431	-	3142	protein_coding	thioredoxin like 4B [Source:HGNC Symbol;Acc:HGNC:26041]	-
ENSG00000122194	35.72978651	53.35619243	54.70816425	318.845965	302.7908008	329.2542462	47.93138106	316.9636707	-2.723846126	5.19E-29	2.07E-27	PLG	6	160702238	160753315	+	6380	protein_coding	plasminogen [Source:HGNC Symbol;Acc:HGNC:9071]	-
ENSG00000124688	1818.458082	1973.274778	2050.644357	713.9872145	623.9653289	668.2786481	1947.459072	668.7437305	1.542301808	5.46E-29	2.18E-27	MAD2L1BP	6	43629540	43640952	+	1880	protein_coding	MAD2L1 binding protein [Source:HGNC Symbol;Acc:HGNC:21059]	-
ENSG00000169087	513.3806167	488.344812	426.7236811	89.96011156	109.2209674	102.5866346	476.1497033	100.5892379	2.241708745	5.86E-29	2.33E-27	HSPBAP1	3	122739999	122793831	-	5445	protein_coding	HSPB1 associated protein 1 [Source:HGNC Symbol;Acc:HGNC:16389]	-
ENSG00000143256	3143.280955	3440.117898	3959.047486	1278.800067	1131.13992	1072.763093	3514.14878	1160.901027	1.598334075	6.53E-29	2.60E-27	PFDN2	1	161100556	161118055	-	621	protein_coding	prefoldin subunit 2 [Source:HGNC Symbol;Acc:HGNC:8867]	-
ENSG00000115275	1922.826669	1801.449751	2457.308378	6304.040223	6054.734621	6561.63655	2060.528266	6306.803798	-1.613901783	7.32E-29	2.90E-27	MOGS	2	74461057	74465410	-	3584	protein_coding	mannosyl-oligosaccharide glucosidase [Source:HGNC Symbol;Acc:HGNC:24862]	-
ENSG00000188488	9944.16374	8714.241868	10464.76002	24444.09816	25332.77607	27547.93094	9707.721876	25774.93506	-1.408786901	7.90E-29	3.13E-27	SERPINA5	14	94561442	94593118	+	3751	protein_coding	serpin family A member 5 [Source:HGNC Symbol;Acc:HGNC:8723]	-
ENSG00000260186	418.4146052	319.2328123	318.2191554	0	4.325582869	0.977015567	351.9555243	1.767532812	7.635960584	8.11E-29	3.21E-27	LINC02137	16	58421326	58462470	+	1776	lncRNA	long intergenic non-protein coding RNA 2137 [Source:HGNC Symbol;Acc:HGNC:52997]	-
ENSG00000137561	51.71416469	44.31276998	49.23734782	298.3487244	365.5117524	278.4494367	48.4214275	314.1033045	-2.697627057	8.74E-29	3.45E-27	TTPA	8	63048553	63086053	-	2684	protein_coding	alpha tocopherol transfer protein [Source:HGNC Symbol;Acc:HGNC:12404]	-
ENSG00000166478	1517.575669	1351.991656	929.1269895	289.2388397	306.034988	235.4607517	1266.231438	276.9115265	2.194044983	9.20E-29	3.63E-27	ZNF143	11	9460319	9528524	+	4222	protein_coding	zinc finger protein 143 [Source:HGNC Symbol;Acc:HGNC:12928]	zf-C2H2
ENSG00000269976	25.38695357	29.84329407	42.85472866	334.7882633	244.3954321	263.7942032	32.6949921	280.9926329	-3.101493285	9.25E-29	3.65E-27	AC012065.3	2	20586248	20586686	-	439	lncRNA	novel transcript	-
ENSG00000138308	136.3373433	134.7469944	226.1270789	742.4556043	957.0352098	861.7277304	165.7371389	853.7395148	-2.364751417	9.48E-29	3.73E-27	PLA2G12B	10	72934762	72954806	-	1564	protein_coding	phospholipase A2 group XIIB [Source:HGNC Symbol;Acc:HGNC:18555]	-
ENSG00000197312	395.8484242	421.4234859	496.0206892	1335.736846	1804.849452	1536.845487	437.7641998	1559.143929	-1.832505564	1.08E-28	4.24E-27	DDI2	1	15617458	15669044	+	12178	protein_coding	DNA damage inducible 1 homolog 2 [Source:HGNC Symbol;Acc:HGNC:24578]	-
novel.888	60.17648254	37.98237427	85.70945732	576.2002082	422.8257255	409.3695227	61.28943805	469.4651521	-2.937016647	1.10E-28	4.31E-27	-	CHR_HSCHR16_1_CTG1	15480857	15498691	+	6197	-	PF13900:Putative domain of unknown function|PF04117:Mpv17 / PMP22 family	Mpv17_PMP22
ENSG00000100201	2959.930735	3249.301685	3358.169482	7788.951431	8313.770274	8183.482392	3189.133967	8095.401366	-1.343925721	1.15E-28	4.49E-27	DDX17	22	38483438	38507660	-	9997	protein_coding	DEAD-box helicase 17 [Source:HGNC Symbol;Acc:HGNC:2740]	-
ENSG00000080839	100.6075568	91.3385667	100.2983011	415.6384901	552.5932115	448.4501454	97.41480819	472.2272824	-2.277530419	1.20E-28	4.69E-27	RBL1	20	36996349	37095997	-	5956	protein_coding	RB transcriptional corepressor like 1 [Source:HGNC Symbol;Acc:HGNC:9893]	-
ENSG00000111254	201.2151135	173.6337109	196.0375886	7.971149126	5.406978586	14.65523351	190.295471	9.344453741	4.326287553	1.26E-28	4.94E-27	AKAP3	12	4615508	4649051	-	3672	protein_coding	A-kinase anchoring protein 3 [Source:HGNC Symbol;Acc:HGNC:373]	-
ENSG00000210176	9.402575397	7.234737956	23.70687117	231.1633246	197.8954163	217.8744715	13.44806151	215.6444041	-4.001653775	1.36E-28	5.31E-27	MT-TH	MT	12138	12206	+	69	Mt_tRNA	mitochondrially encoded tRNA-His (CAU/C) [Source:HGNC Symbol;Acc:HGNC:7487]	-
ENSG00000137094	361.0588953	605.0049616	617.2904533	81.98896244	85.43026167	85.97736993	527.78477	84.46553134	2.643337967	1.37E-28	5.35E-27	DNAJB5	9	34989641	34998900	+	5891	protein_coding	DnaJ heat shock protein family (Hsp40) member B5 [Source:HGNC Symbol;Acc:HGNC:14887]	-
ENSG00000137478	352.5965774	362.64124	392.0751771	1066.995247	1215.488786	1229.085584	369.1043315	1170.523206	-1.665239388	1.38E-28	5.38E-27	FCHSD2	11	72836745	73142318	-	5245	protein_coding	FCH and double SH3 domains 2 [Source:HGNC Symbol;Acc:HGNC:29114]	-
novel.1238	228.4825822	207.094374	196.0375886	4.554942358	2.162791435	2.931046702	210.5381816	3.216260165	6.045196999	1.40E-28	5.45E-27	-	GL000224.1	2696	19327	+	3995	-	-	-
ENSG00000119681	570.7363266	749.6997207	566.2295	125.2609148	117.8721332	156.3224908	628.8885158	133.1518463	2.237446342	1.60E-28	6.21E-27	LTBP2	14	74498183	74612378	-	9078	protein_coding	latent transforming growth factor beta binding protein 2 [Source:HGNC Symbol;Acc:HGNC:6715]	-
ENSG00000135047	5817.373398	5631.339157	5466.257411	2282.026121	2301.210086	2281.33135	5638.323322	2288.189186	1.301055153	1.69E-28	6.54E-27	CTSL	9	87726109	87731469	+	1852	protein_coding	cathepsin L [Source:HGNC Symbol;Acc:HGNC:2537]	-
ENSG00000186350	730.5801084	766.8822233	1009.36563	2584.929788	2731.605582	2816.735881	835.6093207	2711.090417	-1.697946446	1.80E-28	6.96E-27	RXRA	9	134317098	134440585	+	12077	protein_coding	retinoid X receptor alpha [Source:HGNC Symbol;Acc:HGNC:10477]	RXR-like
ENSG00000137817	141.038631	220.6595077	218.832657	9.109884715	5.406978586	5.862093404	193.5102652	6.792985568	4.843703852	1.86E-28	7.17E-27	PARP6	15	72241181	72272999	-	7646	protein_coding	poly(ADP-ribose) polymerase family member 6 [Source:HGNC Symbol;Acc:HGNC:26921]	-
ENSG00000125968	1825.980142	1389.069688	2659.728585	8958.432882	8060.723677	8193.252548	1958.259472	8404.136369	-2.10151591	1.93E-28	7.46E-27	ID1	20	31605283	31606515	+	1233	protein_coding	inhibitor of DNA binding 1, HLH protein [Source:HGNC Symbol;Acc:HGNC:5360]	bHLH
ENSG00000114126	432.5184683	344.5543952	404.8404154	1341.430524	1267.395781	1206.614226	393.971093	1271.81351	-1.690783889	2.04E-28	7.85E-27	TFDP2	3	141944428	142149544	-	11897	protein_coding	transcription factor Dp-2 [Source:HGNC Symbol;Acc:HGNC:11751]	E2F
ENSG00000170558	1135.831108	1012.863314	1073.191822	2752.32392	3061.431276	3361.910567	1073.962081	3058.555254	-1.510166468	2.12E-28	8.17E-27	CDH2	18	27950966	28177130	-	4634	protein_coding	cadherin 2 [Source:HGNC Symbol;Acc:HGNC:1759]	-
ENSG00000239305	2131.563843	2300.64667	1803.545815	675.2702045	627.209516	710.2903174	2078.585442	670.923346	1.631127949	2.20E-28	8.43E-27	RNF103	2	86603398	86623866	-	7594	protein_coding	ring finger protein 103 [Source:HGNC Symbol;Acc:HGNC:12859]	-
ENSG00000108946	4793.432938	4474.685426	4321.944976	10848.73396	12551.76009	11453.5535	4530.021113	11618.01585	-1.358799756	2.76E-28	1.06E-26	PRKAR1A	17	68511780	68551319	+	6821	protein_coding	protein kinase cAMP-dependent type I regulatory subunit alpha [Source:HGNC Symbol;Acc:HGNC:9388]	-
novel.318	149.5009488	264.9722776	224.3034734	2.277471179	2.162791435	7.816124539	212.9255666	4.085462384	5.659664568	3.22E-28	1.23E-26	-	2	20182386	20186866	-	4481	-	-	-
ENSG00000157131	52.65442223	52.45185018	56.53176972	326.8171142	347.1280252	280.4034678	53.87934738	318.1162024	-2.561002695	3.22E-28	1.23E-26	C8A	1	56854806	56918221	+	2356	protein_coding	complement C8 alpha chain [Source:HGNC Symbol;Acc:HGNC:1352]	-
novel.65	1837.263233	2054.66558	1363.145093	0	0	0	1751.691302	0	13.12828099	3.25E-28	1.24E-26	-	10	131635213	131644419	+	9207	-	PF02994:L1 transposable element|PF13900:Putative domain of unknown function	Transposase_22
ENSG00000164307	333.7914266	344.5543952	374.7509251	1015.752146	1189.535289	1213.453335	351.032249	1139.580256	-1.699067574	3.26E-28	1.25E-26	ERAP1	5	96760810	96808100	-	7945	protein_coding	endoplasmic reticulum aminopeptidase 1 [Source:HGNC Symbol;Acc:HGNC:18173]	-
ENSG00000172840	151.3814639	177.2510799	244.3631336	798.2536482	1000.291038	814.8309832	190.9985592	871.1252233	-2.188832441	3.29E-28	1.25E-26	PDP2	16	66878589	66895754	+	8215	protein_coding	pyruvate dehyrogenase phosphatase catalytic subunit 2 [Source:HGNC Symbol;Acc:HGNC:30263]	-
ENSG00000140534	124.1139952	75.96474854	95.73928744	457.7717069	521.2327357	541.2666243	98.60601041	506.7570223	-2.363151403	3.71E-28	1.41E-26	TICRR	15	89575469	89631056	+	8415	protein_coding	TOPBP1 interacting checkpoint and replication regulator [Source:HGNC Symbol;Acc:HGNC:28704]	-
ENSG00000090863	4098.582616	4797.535607	5025.856689	12202.69058	12491.20193	14697.24518	4640.658304	13130.37923	-1.500525055	4.00E-28	1.52E-26	GLG1	16	74447427	74607144	-	14111	protein_coding	golgi glycoprotein 1 [Source:HGNC Symbol;Acc:HGNC:4316]	-
ENSG00000134531	152.3217214	195.3379248	187.8313639	6.832413536	4.325582869	6.839108971	178.4970034	5.999035126	4.892481067	4.05E-28	1.54E-26	EMP1	12	13196723	13219941	+	7833	protein_coding	epithelial membrane protein 1 [Source:HGNC Symbol;Acc:HGNC:3333]	-
ENSG00000125304	1986.764181	2033.865708	2002.318812	4855.568553	6308.862615	5893.357902	2007.649567	5685.92969	-1.501959265	4.05E-28	1.54E-26	TM9SF2	13	99446311	99564048	+	5566	protein_coding	transmembrane 9 superfamily member 2 [Source:HGNC Symbol;Acc:HGNC:11865]	-
ENSG00000167074	1269.347679	1667.607099	1485.326659	454.3555002	457.4303884	454.3122388	1474.093812	455.3660425	1.694835291	4.18E-28	1.58E-26	TEF	22	41367333	41399326	+	4702	protein_coding	TEF transcription factor, PAR bZIP family member [Source:HGNC Symbol;Acc:HGNC:11722]	TF_bZIP
ENSG00000147894	387.3861064	396.1019031	222.4798679	31.8845965	40.01164154	40.05763826	335.3226258	37.31795877	3.16469338	4.27E-28	1.61E-26	C9orf72	9	27535640	27573866	-	7016	protein_coding	C9orf72-SMCR8 complex subunit [Source:HGNC Symbol;Acc:HGNC:28337]	-
ENSG00000147475	499.2767536	552.5531114	594.4953848	1565.761435	2175.768183	1860.23764	548.7750833	1867.255753	-1.766639234	4.36E-28	1.65E-26	ERLIN2	8	37736601	37758422	+	8736	protein_coding	ER lipid raft associated 2 [Source:HGNC Symbol;Acc:HGNC:1356]	-
ENSG00000128872	234.1241274	234.2246413	134.9468051	6.832413536	10.81395717	5.862093404	201.0985246	7.836154704	4.687929568	5.48E-28	2.06E-26	TMOD2	15	51751597	51816363	+	11595	protein_coding	tropomodulin 2 [Source:HGNC Symbol;Acc:HGNC:11872]	-
ENSG00000181896	226.6020671	221.5638499	265.3345966	1033.971915	807.8026008	831.4402478	237.8335045	891.0715879	-1.905089949	5.87E-28	2.21E-26	ZNF101	19	19668796	19683509	+	6560	protein_coding	zinc finger protein 101 [Source:HGNC Symbol;Acc:HGNC:12881]	zf-C2H2
ENSG00000111252	1885.216367	2055.569922	1473.473224	438.4132019	539.6164629	541.2666243	1804.753171	506.4320964	1.83268519	6.63E-28	2.49E-26	SH2B3	12	111405948	111451623	+	5682	protein_coding	SH2B adaptor protein 3 [Source:HGNC Symbol;Acc:HGNC:29605]	-
ENSG00000155660	10273.25388	9757.852818	11936.40964	28608.45421	26432.55552	28947.01723	10655.83878	27996.00899	-1.393578966	6.96E-28	2.61E-26	PDIA4	7	149003062	149028662	-	3298	protein_coding	protein disulfide isomerase family A member 4 [Source:HGNC Symbol;Acc:HGNC:30167]	-
ENSG00000188015	377.983531	420.5191437	597.2307931	69.46287095	89.75584453	66.43705858	465.2444892	75.21859136	2.630055804	6.97E-28	2.61E-26	S100A3	1	153547329	153549258	-	841	protein_coding	S100 calcium binding protein A3 [Source:HGNC Symbol;Acc:HGNC:10493]	-
ENSG00000169562	999.4937647	801.2472286	1491.709279	4466.120982	4494.280601	4809.847638	1097.483424	4590.083074	-2.064339439	7.24E-28	2.71E-26	GJB1	X	71215194	71225516	+	2465	protein_coding	gap junction protein beta 1 [Source:HGNC Symbol;Acc:HGNC:4283]	-
ENSG00000146072	2565.022568	2425.4459	2830.235697	6784.586642	6419.164978	7209.397871	2606.901388	6804.383164	-1.384168851	7.83E-28	2.93E-26	TNFRSF21	6	47231532	47309905	-	3595	protein_coding	TNF receptor superfamily member 21 [Source:HGNC Symbol;Acc:HGNC:13469]	-
ENSG00000197565	183.3502202	224.2768766	221.5680652	696.9061807	934.3258997	1058.107859	209.7317207	896.4466466	-2.096017795	1.01E-27	3.79E-26	COL4A6	X	108155607	108439497	-	9282	protein_coding	collagen type IV alpha 6 chain [Source:HGNC Symbol;Acc:HGNC:2208]	-
ENSG00000025772	6599.667671	7042.113058	7673.731839	2710.190703	2693.756732	2911.506391	7105.170856	2771.817942	1.357948217	1.05E-27	3.90E-26	TOMM34	20	44942130	44960397	-	1973	protein_coding	translocase of outer mitochondrial membrane 34 [Source:HGNC Symbol;Acc:HGNC:15746]	-
ENSG00000242498	107.1893595	78.67777527	114.8871449	469.1590628	476.8955113	466.0364256	100.2514266	470.6969999	-2.231652884	1.22E-27	4.53E-26	ARPIN	15	89895006	89912952	-	8590	protein_coding	actin related protein 2/3 complex inhibitor [Source:HGNC Symbol;Acc:HGNC:28782]	-
ENSG00000184009	107407.4993	90511.09354	100943.8575	38956.14451	39304.40874	41511.43742	99620.81676	39923.99689	1.319183298	1.22E-27	4.53E-26	ACTG1	17	81509971	81523847	-	2920	protein_coding	actin gamma 1 [Source:HGNC Symbol;Acc:HGNC:144]	-
ENSG00000164946	2119.340495	2189.412574	2102.617113	5240.461182	6331.571925	7155.662015	2137.123394	6242.565041	-1.546593341	1.23E-27	4.56E-26	FREM1	9	14734666	14910995	-	10762	protein_coding	FRAS1 related extracellular matrix 1 [Source:HGNC Symbol;Acc:HGNC:23399]	-
ENSG00000172037	2748.372789	3297.231823	5109.742541	15629.14596	14205.21414	16817.36896	3718.449051	15550.57636	-2.064172383	1.26E-27	4.67E-26	LAMB2	3	49121114	49133118	-	6865	protein_coding	laminin subunit beta 2 [Source:HGNC Symbol;Acc:HGNC:6487]	-
ENSG00000169432	307.4642155	244.172406	235.2451063	872.2714615	954.8724184	949.6591314	262.2939093	925.6010038	-1.819836463	1.28E-27	4.73E-26	SCN9A	2	166195185	166376001	-	13946	protein_coding	sodium voltage-gated channel alpha subunit 9 [Source:HGNC Symbol;Acc:HGNC:10597]	-
ENSG00000155506	1872.993019	2026.63097	2212.033441	5093.564291	6679.781346	6623.188531	2037.219143	6132.178056	-1.589857149	1.40E-27	5.19E-26	LARP1	5	154712843	154817605	+	8549	protein_coding	La ribonucleoprotein domain family member 1 [Source:HGNC Symbol;Acc:HGNC:29531]	-
ENSG00000138449	398.6691969	415.9974325	415.7820483	1295.881101	1731.314543	1252.533957	410.1495592	1426.576534	-1.798149819	1.64E-27	6.05E-26	SLC40A1	2	189560579	189583758	-	4330	protein_coding	solute carrier family 40 member 1 [Source:HGNC Symbol;Acc:HGNC:10909]	-
ENSG00000139055	42.31158929	22.60855611	35.56030676	259.6317144	329.8256938	245.2309074	33.49348405	278.2294385	-3.056058781	1.76E-27	6.48E-26	ERP27	12	14914039	14938537	-	1877	protein_coding	endoplasmic reticulum protein 27 [Source:HGNC Symbol;Acc:HGNC:26495]	-
ENSG00000162413	5629.32189	6145.005551	6740.957638	2011.007051	2376.907787	2349.722439	6171.761693	2245.879092	1.4582414	2.13E-27	7.84E-26	KLHL21	1	6590724	6614607	-	6901	protein_coding	kelch like family member 21 [Source:HGNC Symbol;Acc:HGNC:29041]	-
ENSG00000124209	2807.609014	2702.174627	2493.780487	1003.226054	1023.000349	882.2450573	2667.854709	969.4904867	1.460782662	2.24E-27	8.25E-26	RAB22A	20	58309715	58367507	+	9266	protein_coding	RAB22A, member RAS oncogene family [Source:HGNC Symbol;Acc:HGNC:9764]	-
novel.668	709.8944425	636.6569401	498.7560974	99.06999628	151.3954004	118.2188836	615.1024933	122.8947601	2.322563322	2.41E-27	8.87E-26	-	CHR_HG126_PATCH	72374235	72447460	-	5819	-	PF00641:Zn-finger in Ran binding protein and others	zf-RanBP
ENSG00000167207	245.4072179	263.1635932	145.888438	3.416206768	2.162791435	3.908062269	218.153083	3.162353491	6.099809218	2.78E-27	1.02E-25	NOD2	16	50693588	50734041	+	6873	protein_coding	nucleotide binding oligomerization domain containing 2 [Source:HGNC Symbol;Acc:HGNC:5331]	-
ENSG00000140105	4508.534903	4543.415436	4145.967047	1448.47167	1685.895923	1757.651006	4399.305796	1630.672866	1.431471206	3.16E-27	1.16E-25	WARS	14	100333790	100376805	-	6356	protein_coding	tryptophanyl-tRNA synthetase [Source:HGNC Symbol;Acc:HGNC:12729]	-
ENSG00000169032	2744.611759	3719.559652	3236.899718	1057.885363	1047.87245	1125.521934	3233.690376	1077.093249	1.585930245	3.18E-27	1.16E-25	MAP2K1	15	66386817	66492312	+	3759	protein_coding	mitogen-activated protein kinase kinase 1 [Source:HGNC Symbol;Acc:HGNC:6840]	-
ENSG00000182162	148.5606913	97.66896241	118.5343559	538.6219338	532.0466929	552.0137955	121.5880032	540.8941407	-2.154405343	3.26E-27	1.19E-25	P2RY8	X	1462581	1537185	-	4528	protein_coding	P2Y receptor family member 8 [Source:HGNC Symbol;Acc:HGNC:15524]	-
ENSG00000147255	1049.327414	1024.619763	1112.39934	2648.698981	2980.326597	3306.22068	1062.115506	2978.415419	-1.487816581	3.28E-27	1.20E-25	IGSF1	X	131273506	131578899	-	7573	protein_coding	immunoglobulin superfamily member 1 [Source:HGNC Symbol;Acc:HGNC:5948]	-
ENSG00000140961	2957.109962	2901.12992	3052.715565	1191.117426	919.1863597	972.1304895	2970.318483	1027.478092	1.531973631	3.28E-27	1.20E-25	OSGIN1	16	83931311	83966332	+	5558	protein_coding	oxidative stress induced growth inhibitor 1 [Source:HGNC Symbol;Acc:HGNC:30093]	-
ENSG00000013297	34.78952897	36.17368978	55.61996699	292.6550465	270.3489293	312.6449815	42.19439525	291.8829858	-2.789800691	3.46E-27	1.26E-25	CLDN11	3	170418865	170454733	+	3732	protein_coding	claudin 11 [Source:HGNC Symbol;Acc:HGNC:8514]	-
novel.394	1171.560895	1797.832382	1429.706692	0	0	0	1466.366656	0	12.87187528	3.73E-27	1.36E-25	-	22	49188336	49208680	+	16328	-	PF13900:Putative domain of unknown function	-
ENSG00000148730	1133.950593	1103.297538	1238.228118	2855.948858	3524.268643	3418.57747	1158.492083	3266.26499	-1.495516682	4.34E-27	1.57E-25	EIF4EBP2	10	70404145	70428618	+	7491	protein_coding	eukaryotic translation initiation factor 4E binding protein 2 [Source:HGNC Symbol;Acc:HGNC:3289]	-
ENSG00000266709	136.3373433	103.9993581	172.3307174	595.5587132	644.5118475	630.1750409	137.5558063	623.4152006	-2.180454038	4.42E-27	1.60E-25	AC005224.3	17	14303854	14305505	+	1652	lncRNA	novel transcript	-
ENSG00000147872	10853.39278	12029.56054	10585.11798	4273.674667	4464.001521	4718.008175	11156.02377	4485.228121	1.314494414	4.62E-27	1.68E-25	PLIN2	9	19108375	19149290	-	5011	protein_coding	perilipin 2 [Source:HGNC Symbol;Acc:HGNC:248]	-
ENSG00000144369	223.7812945	227.8942456	138.5940161	9.109884715	12.97674861	11.72418681	196.7565187	11.27027338	4.12152448	4.81E-27	1.74E-25	FAM171B	2	186694060	186765959	+	5731	protein_coding	family with sequence similarity 171 member B [Source:HGNC Symbol;Acc:HGNC:29412]	-
ENSG00000137825	3132.938122	3507.039224	3968.165514	1336.875582	1213.325995	1200.752132	3536.04762	1250.317903	1.500091983	5.52E-27	2.00E-25	ITPKA	15	41493393	41503551	+	2093	protein_coding	inositol-trisphosphate 3-kinase A [Source:HGNC Symbol;Acc:HGNC:6178]	-
ENSG00000152422	513.3806167	644.7960203	483.2554509	93.37631833	124.3605075	127.9890393	547.1440293	115.241955	2.244702551	5.58E-27	2.01E-25	XRCC4	5	83077498	83353787	+	2676	protein_coding	X-ray repair cross complementing 4 [Source:HGNC Symbol;Acc:HGNC:12831]	-
ENSG00000141384	737.1619112	482.0144163	368.3683059	71.74034213	56.2325773	87.93140106	529.1815445	71.96810683	2.875370878	5.92E-27	2.13E-25	TAF4B	18	26225936	26391685	+	5395	protein_coding	TATA-box binding protein associated factor 4b [Source:HGNC Symbol;Acc:HGNC:11538]	-
ENSG00000114491	541.5883429	442.2233576	593.5835821	1552.096608	1772.407581	1682.420807	525.7984275	1668.974999	-1.666568354	6.07E-27	2.18E-25	UMPS	3	124730433	124749273	+	7512	protein_coding	uridine monophosphate synthetase [Source:HGNC Symbol;Acc:HGNC:12563]	-
ENSG00000143363	164.5450695	115.7558073	169.5953092	588.7262997	641.2676603	750.3479557	149.9653953	660.1139719	-2.139116218	6.89E-27	2.48E-25	PRUNE1	1	151008420	151035713	+	3156	protein_coding	prune exopolyphosphatase 1 [Source:HGNC Symbol;Acc:HGNC:13420]	-
ENSG00000228878	220.9605218	283.0591225	242.5395282	27.32965415	37.8488501	25.40240475	248.8530575	30.19363633	3.045736649	7.56E-27	2.71E-25	SEPTIN7-AS1	7	35751856	35800676	-	4111	lncRNA	SEPT7 antisense RNA 1 (head to head) [Source:HGNC Symbol;Acc:HGNC:51153]	-
ENSG00000124731	364.8199254	696.3435283	303.6303116	1.138735589	2.162791435	0.977015567	454.9312551	1.426180864	8.327738436	7.59E-27	2.72E-25	TREM1	6	41267926	41286682	-	5891	protein_coding	triggering receptor expressed on myeloid cells 1 [Source:HGNC Symbol;Acc:HGNC:17760]	-
ENSG00000110243	171.1268722	145.5991014	335.5434074	1462.136497	1207.919016	1239.832755	217.423127	1303.296089	-2.583294605	7.59E-27	2.72E-25	APOA5	11	116789367	116792420	-	1938	protein_coding	apolipoprotein A5 [Source:HGNC Symbol;Acc:HGNC:17288]	-
ENSG00000157637	1757.341342	1870.179762	2336.950416	5822.355069	5411.304169	5901.174027	1988.157173	5711.611088	-1.522432665	8.08E-27	2.89E-25	SLC38A10	17	81244811	81295547	-	7907	protein_coding	solute carrier family 38 member 10 [Source:HGNC Symbol;Acc:HGNC:28237]	-
ENSG00000109819	276.4357167	233.3202991	206.9792214	785.7275567	905.1282154	869.5438549	238.9117457	853.4665423	-1.837455861	8.56E-27	3.06E-25	PPARGC1A	4	23755041	23904089	-	10870	protein_coding	PPARG coactivator 1 alpha [Source:HGNC Symbol;Acc:HGNC:9237]	-
ENSG00000135862	3252.35083	3914.897576	4117.701163	9506.1647	10740.42226	11512.17443	3761.649856	10586.2538	-1.492765877	8.74E-27	3.12E-25	LAMC1	1	183023420	183145592	+	8446	protein_coding	laminin subunit gamma 1 [Source:HGNC Symbol;Acc:HGNC:6492]	-
ENSG00000070061	3039.852626	2555.671183	2882.208453	6871.130546	8801.479743	8457.046751	2825.910754	8043.219013	-1.509148832	8.84E-27	3.15E-25	ELP1	9	108867517	108934124	-	6056	protein_coding	elongator complex protein 1 [Source:HGNC Symbol;Acc:HGNC:5959]	-
ENSG00000054598	425.9366655	482.0144163	364.721095	85.4051692	81.1046788	93.79349446	424.2240589	86.76778082	2.288244685	9.46E-27	3.37E-25	FOXC1	6	1609915	1613897	+	3983	protein_coding	forkhead box C1 [Source:HGNC Symbol;Acc:HGNC:3800]	Fork_head
ENSG00000274834	196.5138258	216.1377964	239.80412	1.138735589	4.325582869	1.954031135	217.4852474	2.472783198	6.456568832	1.03E-26	3.64E-25	AC010333.3	16	12614451	12614852	+	402	lncRNA	novel transcript	-
ENSG00000254473	218.1397492	201.6683205	253.481161	23.91344738	18.38372719	29.31046702	224.4297436	23.86921386	3.227311952	1.03E-26	3.64E-25	AL354920.1	9	83707594	83713378	+	1134	lncRNA	novel transcript, antisense to UBQLN1	-
novel.572	2240.633717	3384.953021	2263.094394	0	1.081395717	0	2629.560378	0.360465239	12.75260594	1.07E-26	3.79E-25	-	6	161275424	161315255	-	18305	-	PF13900:Putative domain of unknown function|PF00429:ENV polyprotein (coat polyprotein)	-
ENSG00000196154	434.3989834	508.2403414	567.1413027	117.2897657	112.4651546	119.1958992	503.2602092	116.3169398	2.113116313	1.14E-26	4.05E-25	S100A4	1	153543613	153550136	-	946	protein_coding	S100 calcium binding protein A4 [Source:HGNC Symbol;Acc:HGNC:10494]	-
ENSG00000148339	2338.420501	2532.158285	2269.477014	535.205727	798.0700394	768.9112515	2380.0186	700.729006	1.763250151	1.15E-26	4.06E-25	SLC25A25	9	128068201	128109245	+	4936	protein_coding	solute carrier family 25 member 25 [Source:HGNC Symbol;Acc:HGNC:20663]	-
ENSG00000240356	511.5001016	686.3957636	700.2645024	146.896891	151.3954004	104.5406657	632.7201225	134.2776524	2.239465623	1.32E-26	4.66E-25	RPL23AP7	2	113610502	113627090	-	2128	transcribed_processed_pseudogene	ribosomal protein L23a pseudogene 7 [Source:HGNC Symbol;Acc:HGNC:17336]	-
ENSG00000163346	570.7363266	687.3001058	1054.955767	3374.073551	2918.687041	3384.381925	770.9973999	3225.714173	-2.064685167	1.33E-26	4.68E-25	PBXIP1	1	154944076	154956123	-	3851	protein_coding	PBX homeobox interacting protein 1 [Source:HGNC Symbol;Acc:HGNC:21199]	-
ENSG00000121858	63.9375127	71.44303732	80.2386409	353.0080327	367.6745439	341.9554486	71.87306364	354.2126751	-2.30039234	1.36E-26	4.81E-25	TNFSF10	3	172505508	172523475	-	3441	protein_coding	TNF superfamily member 10 [Source:HGNC Symbol;Acc:HGNC:11925]	-
ENSG00000198742	1414.14734	1588.929324	1466.178802	406.5286054	453.1048055	544.197671	1489.751822	467.943694	1.669334871	1.38E-26	4.84E-25	SMURF1	7	99027438	99144100	-	6276	protein_coding	SMAD specific E3 ubiquitin protein ligase 1 [Source:HGNC Symbol;Acc:HGNC:16807]	-
ENSG00000166793	264.2123687	434.9886196	244.3631336	3.416206768	2.162791435	0	314.521374	1.859666068	7.468153991	1.43E-26	5.04E-25	YPEL4	11	57645087	57649944	-	4460	protein_coding	yippee like 4 [Source:HGNC Symbol;Acc:HGNC:18328]	-
ENSG00000049239	522.7831921	593.2485124	932.7742005	2904.914489	2567.233433	2947.655967	682.9353016	2806.601296	-2.03887569	1.51E-26	5.31E-25	H6PD	1	9234775	9271337	+	9321	protein_coding	hexose-6-phosphate dehydrogenase/glucose 1-dehydrogenase [Source:HGNC Symbol;Acc:HGNC:4795]	-
ENSG00000265972	265.1526262	218.8508232	311.8365362	1153.539152	855.3840124	1160.694494	265.2799952	1056.539219	-1.993943817	1.52E-26	5.34E-25	TXNIP	1	145992435	145996579	-	3604	protein_coding	thioredoxin interacting protein [Source:HGNC Symbol;Acc:HGNC:16952]	-
novel.472	12.22334802	15.37381816	28.26588486	239.1344738	179.5116891	230.5756739	18.62101701	216.4072789	-3.536650275	1.53E-26	5.35E-25	-	4	76918911	76923873	-	4963	-	PF03184:DDE superfamily endonuclease|PF13900:Putative domain of unknown function	DDE
ENSG00000141696	897.0056929	816.6210468	1224.551076	3206.67942	3160.919682	3269.094088	979.3926054	3212.231063	-1.713602644	1.65E-26	5.77E-25	P3H4	17	41801947	41812604	-	3683	protein_coding	prolyl 3-hydroxylase family member 4 (non-enzymatic) [Source:HGNC Symbol;Acc:HGNC:16946]	-
ENSG00000284633	167.3658421	210.711743	188.7431667	2.277471179	2.162791435	4.885077837	188.9402506	3.108446817	5.895709361	1.65E-26	5.77E-25	AL031590.1	22	39242188	39279897	+	4521	lncRNA	novel transcript, antisense to PDGFB	-
ENSG00000140497	934.6159945	917.9073782	1080.486244	2608.843235	2554.256684	2881.218908	977.6698722	2681.439609	-1.455687113	1.66E-26	5.80E-25	SCAMP2	15	74843730	74873365	-	5000	protein_coding	secretory carrier membrane protein 2 [Source:HGNC Symbol;Acc:HGNC:10564]	-
ENSG00000142156	1827.860657	2370.281023	1830.899897	657.0504351	476.8955113	600.8645739	2009.680526	578.2701734	1.797340878	1.68E-26	5.84E-25	COL6A1	21	45981737	46005050	+	5343	protein_coding	collagen type VI alpha 1 chain [Source:HGNC Symbol;Acc:HGNC:2211]	-
ENSG00000143126	191.8125381	210.711743	343.749632	1008.919732	1218.732973	1456.730211	248.757971	1228.127639	-2.303710619	1.81E-26	6.28E-25	CELSR2	1	109249539	109275751	+	12830	protein_coding	cadherin EGF LAG seven-pass G-type receptor 2 [Source:HGNC Symbol;Acc:HGNC:3231]	-
ENSG00000178752	141.038631	234.2246413	176.8897311	7.971149126	3.244187152	2.931046702	184.0510011	4.715460993	5.315137891	1.83E-26	6.35E-25	ERFE	2	238158970	238168900	+	3584	protein_coding	erythroferrone [Source:HGNC Symbol;Acc:HGNC:26727]	-
ENSG00000106484	276.4357167	315.6154433	404.8404154	1258.302826	1168.98877	1115.751778	332.2971918	1181.014458	-1.829003501	1.85E-26	6.41E-25	MEST	7	130486171	130506465	+	4767	protein_coding	mesoderm specific transcript [Source:HGNC Symbol;Acc:HGNC:7028]	-
ENSG00000121152	157.0230091	133.8426522	196.0375886	592.1425065	758.0583978	704.428224	162.3010833	684.8763761	-2.077505849	2.06E-26	7.13E-25	NCAPH	2	96335766	96377091	+	6545	protein_coding	non-SMC condensin I complex subunit H [Source:HGNC Symbol;Acc:HGNC:1112]	-
ENSG00000049769	200.274856	163.6859463	262.5991884	19.35850502	17.30233148	14.65523351	208.8533302	17.10535667	3.615667268	2.10E-26	7.28E-25	PPP1R3F	X	49269793	49301461	+	4378	protein_coding	protein phosphatase 1 regulatory subunit 3F [Source:HGNC Symbol;Acc:HGNC:14944]	-
ENSG00000142687	928.9744493	1026.428448	1075.92723	2566.710018	2718.628833	3040.472446	1010.443376	2775.270432	-1.457743245	2.17E-26	7.49E-25	KIAA0319L	1	35433492	35557950	-	9619	protein_coding	KIAA0319 like [Source:HGNC Symbol;Acc:HGNC:30071]	-
ENSG00000142867	1197.888106	1361.035078	814.2398446	243.6894161	289.8140522	250.1159852	1124.387676	261.2064845	2.105913355	2.21E-26	7.63E-25	BCL10	1	85265776	85276632	-	4346	protein_coding	BCL10 immune signaling adaptor [Source:HGNC Symbol;Acc:HGNC:989]	-
ENSG00000110218	1293.794375	1386.356661	1243.698934	301.7649312	437.9652655	402.5304137	1307.94999	380.7535368	1.779337944	2.46E-26	8.48E-25	PANX1	11	94128841	94181968	+	2852	protein_coding	pannexin 1 [Source:HGNC Symbol;Acc:HGNC:8599]	-
ENSG00000148672	4930.710538	4415.90318	4991.208185	11981.77587	12148.39949	11024.64366	4779.273968	11718.27301	-1.293881627	2.49E-26	8.57E-25	GLUD1	10	87050202	87094843	-	3780	protein_coding	glutamate dehydrogenase 1 [Source:HGNC Symbol;Acc:HGNC:4335]	-
ENSG00000174684	1014.537885	756.0301164	1416.941454	4261.148575	4017.38509	4462.030096	1062.503152	4246.854587	-1.9989658	2.49E-26	8.57E-25	B4GAT1	11	66345374	66347629	-	2007	protein_coding	beta-1,4-glucuronyltransferase 1 [Source:HGNC Symbol;Acc:HGNC:15685]	-
ENSG00000088812	1175.321925	1262.461773	1438.82472	3282.974704	4372.082885	4389.730944	1292.202806	4014.929511	-1.635633901	2.54E-26	8.73E-25	ATRN	20	3471018	3651118	+	8771	protein_coding	attractin [Source:HGNC Symbol;Acc:HGNC:885]	-
ENSG00000177189	3285.259844	2913.790712	2542.106032	7537.290866	9173.47987	8086.757851	2913.718863	8265.842862	-1.504352708	2.54E-26	8.73E-25	RPS6KA3	X	20149911	20267519	-	9801	protein_coding	ribosomal protein S6 kinase A3 [Source:HGNC Symbol;Acc:HGNC:10432]	-
ENSG00000116871	2720.165062	3129.928508	3451.173361	1145.568003	979.7445199	1110.8667	3100.422311	1078.726408	1.523185684	2.62E-26	8.99E-25	MAP7D1	1	36155579	36180849	+	5271	protein_coding	MAP7 domain containing 1 [Source:HGNC Symbol;Acc:HGNC:25514]	-
ENSG00000197956	5588.890816	6481.420866	9542.927451	2136.267966	1681.57034	1590.581344	7204.413044	1802.80655	1.99888723	2.83E-26	9.70E-25	S100A6	1	153534599	153536244	-	971	protein_coding	S100 calcium binding protein A6 [Source:HGNC Symbol;Acc:HGNC:10496]	-
ENSG00000102984	426.876923	387.9628229	451.3423551	81.98896244	96.24421884	100.6326034	422.0607003	92.95526157	2.180538174	2.88E-26	9.86E-25	ZNF821	16	71859680	71895336	-	3402	protein_coding	zinc finger protein 821 [Source:HGNC Symbol;Acc:HGNC:28043]	zf-C2H2
ENSG00000147257	4099.522873	4088.531287	4893.645292	11160.74751	10698.24783	11774.99162	4360.566484	11211.32899	-1.36237845	2.95E-26	1.00E-24	GPC3	X	133535745	133985895	-	3171	protein_coding	glypican 3 [Source:HGNC Symbol;Acc:HGNC:4451]	-
ENSG00000230438	162.6645544	198.9552938	146.8002407	3.416206768	4.325582869	8.793140106	169.473363	5.511643248	4.913117769	2.95E-26	1.00E-24	SERPINB9P1	6	2851230	2881407	-	4422	lncRNA	serpin family B member 9 pseudogene 1 [Source:HGNC Symbol;Acc:HGNC:28590]	-
ENSG00000265933	137.2776008	133.8426522	208.8028269	669.5765266	675.8723233	744.4858623	159.97436	696.6449041	-2.122553786	3.14E-26	1.07E-24	LINC00668	18	6919496	6929966	-	4866	lncRNA	long intergenic non-protein coding RNA 668 [Source:HGNC Symbol;Acc:HGNC:44328]	-
ENSG00000024422	322.5083361	407.8583523	381.1335443	70.60160654	69.20932591	79.13826095	370.5000776	72.98306447	2.342311796	3.26E-26	1.11E-24	EHD2	19	47713422	47743134	+	3844	protein_coding	EH domain containing 2 [Source:HGNC Symbol;Acc:HGNC:3243]	-
ENSG00000179361	2233.111657	2689.513835	2149.119052	670.7152621	799.1514351	840.2333879	2357.248181	770.0333617	1.613529754	3.27E-26	1.11E-24	ARID3B	15	74541177	74598131	+	6212	protein_coding	AT-rich interaction domain 3B [Source:HGNC Symbol;Acc:HGNC:14350]	ARID
ENSG00000135604	163.6048119	190.8162136	173.2425201	2.277471179	4.325582869	3.908062269	175.8878485	3.503705439	5.637683624	3.33E-26	1.13E-24	STX11	6	144150517	144191939	+	5504	protein_coding	syntaxin 11 [Source:HGNC Symbol;Acc:HGNC:11429]	-
ENSG00000176946	5932.084818	6690.323925	7490.459489	2654.392659	2226.593782	2396.619187	6704.289411	2425.868542	1.466694316	3.35E-26	1.14E-24	THAP4	2	241584405	241637158	-	2856	protein_coding	THAP domain containing 4 [Source:HGNC Symbol;Acc:HGNC:23187]	THAP
ENSG00000152782	129.7555405	89.52988221	155.0064654	513.5697508	720.2095477	677.0717882	124.7639627	636.9503622	-2.352712658	3.48E-26	1.18E-24	PANK1	10	89579497	89645572	-	7638	protein_coding	pantothenate kinase 1 [Source:HGNC Symbol;Acc:HGNC:8598]	-
ENSG00000100453	1148.994714	1241.661902	1179.872742	0	0	0	1190.176453	0	12.57073887	3.79E-26	1.28E-24	GZMB	14	24630954	24634267	-	1411	protein_coding	granzyme B [Source:HGNC Symbol;Acc:HGNC:4709]	-
novel.651	39.49081667	37.07803202	48.32554509	258.4929788	255.2093893	270.6333122	41.63146459	261.4452267	-2.65084808	4.22E-26	1.43E-24	-	9	112371872	112379826	-	7955	-	PF13900:Putative domain of unknown function|PF00665:Integrase core domain	rve
ENSG00000154639	348.8355472	419.6148015	305.4539171	1169.48145	1191.69808	1141.154183	357.9680886	1167.444571	-1.705256806	4.26E-26	1.44E-24	CXADR	21	17513043	17593579	+	6021	protein_coding	CXADR Ig-like cell adhesion molecule [Source:HGNC Symbol;Acc:HGNC:2559]	-
ENSG00000152683	336.6121992	320.1371546	314.5719444	918.9596206	1229.546931	1072.763093	323.7737661	1073.756548	-1.729895753	4.27E-26	1.44E-24	SLC30A6	2	32165841	32224379	+	5410	protein_coding	solute carrier family 30 member 6 [Source:HGNC Symbol;Acc:HGNC:19305]	-
ENSG00000181827	266.0928837	266.7809621	233.4215008	757.2591669	944.0584612	907.647462	255.4317822	869.6550301	-1.767928001	4.39E-26	1.48E-24	RFX7	15	56087280	56243266	-	10588	protein_coding	regulatory factor X7 [Source:HGNC Symbol;Acc:HGNC:25777]	RFX
ENSG00000234684	518.0819044	390.6758496	413.0466401	80.85022685	96.24421884	97.70155673	440.6014647	91.59866747	2.263961849	4.55E-26	1.53E-24	SDCBP2-AS1	20	1325405	1378735	+	5308	lncRNA	SDCBP2 antisense RNA 1 [Source:HGNC Symbol;Acc:HGNC:44314]	-
ENSG00000140391	1517.575669	1351.991656	1918.43296	5101.53544	4537.53643	4817.663763	1596.000095	4818.911878	-1.594221347	4.81E-26	1.62E-24	TSPAN3	15	77041404	77083984	-	8400	protein_coding	tetraspanin 3 [Source:HGNC Symbol;Acc:HGNC:17752]	-
ENSG00000058804	355.41735	332.797946	384.7807552	992.9774339	1198.186455	1175.349727	357.6653504	1122.171205	-1.649929456	5.05E-26	1.69E-24	NDC1	1	53765478	53838463	-	4720	protein_coding	NDC1 transmembrane nucleoporin [Source:HGNC Symbol;Acc:HGNC:25525]	-
ENSG00000112297	257.6305659	272.2070156	227.0388816	768.6465228	1073.825947	931.0958357	252.2921544	924.5227686	-1.873864996	5.35E-26	1.79E-24	CRYBG1	6	106360808	106571978	+	10851	protein_coding	crystallin beta-gamma domain containing 1 [Source:HGNC Symbol;Acc:HGNC:356]	-
ENSG00000196189	146.6801762	231.5116146	179.6251393	10.2486203	0	5.862093404	185.9389767	5.370237903	5.127116851	5.38E-26	1.80E-24	SEMA4A	1	156147366	156177752	+	6771	protein_coding	semaphorin 4A [Source:HGNC Symbol;Acc:HGNC:10729]	-
ENSG00000242265	14629.46706	14249.72075	10807.59785	35557.01878	42456.67726	37474.4091	13228.92855	38496.03505	-1.54102079	6.17E-26	2.06E-24	PEG10	7	94656325	94669695	+	6689	protein_coding	paternally expressed 10 [Source:HGNC Symbol;Acc:HGNC:14005]	-
ENSG00000127463	1307.898238	1326.670073	1668.59901	3844.37135	4139.582806	4784.445233	1434.389107	4256.13313	-1.569198671	7.24E-26	2.42E-24	EMC1	1	19215660	19251527	-	9602	protein_coding	ER membrane protein complex subunit 1 [Source:HGNC Symbol;Acc:HGNC:28957]	-
ENSG00000144677	618.6894612	625.8048332	914.5381457	2308.21704	2448.279904	2636.965016	719.67748	2464.48732	-1.775875273	7.53E-26	2.51E-24	CTDSPL	3	37861880	37984469	+	5876	protein_coding	CTD small phosphatase like [Source:HGNC Symbol;Acc:HGNC:16890]	-
ENSG00000100075	1203.529651	1398.11311	2301.390109	7045.357092	6521.897571	6764.855788	1634.34429	6777.37015	-2.051939097	7.70E-26	2.56E-24	SLC25A1	22	19175581	19178739	-	1999	protein_coding	solute carrier family 25 member 1 [Source:HGNC Symbol;Acc:HGNC:10979]	-
ENSG00000197632	141.9788885	273.1113578	191.4785749	7.971149126	2.162791435	0.977015567	202.1896071	3.703652043	5.824122753	7.97E-26	2.65E-24	SERPINB2	18	63871692	63903888	+	2741	protein_coding	serpin family B member 2 [Source:HGNC Symbol;Acc:HGNC:8584]	-
ENSG00000176490	414.653575	576.970352	422.1646675	99.06999628	84.34886595	104.5406657	471.2628648	95.98650931	2.294815206	8.25E-26	2.74E-24	DIRAS1	19	2714567	2721372	-	3439	protein_coding	DIRAS family GTPase 1 [Source:HGNC Symbol;Acc:HGNC:19127]	-
ENSG00000096088	4511.355676	3800.046111	6401.76702	24667.29034	15372.04012	21635.03272	4904.389602	20558.12106	-2.067555947	8.56E-26	2.84E-24	PGC	6	41736711	41754109	-	2025	protein_coding	progastricsin [Source:HGNC Symbol;Acc:HGNC:8890]	-
ENSG00000070495	2862.143951	3395.805128	3402.847816	1241.221792	1236.035305	1128.45298	3220.265632	1201.903359	1.422144821	8.61E-26	2.85E-24	JMJD6	17	76712832	76726799	-	5969	protein_coding	jumonji domain containing 6, arginine demethylase and lysine hydroxylase [Source:HGNC Symbol;Acc:HGNC:19355]	-
ENSG00000079393	261.391596	298.4329407	382.045347	52.38183711	41.09303726	51.78182507	313.9566279	48.41889981	2.696595435	8.88E-26	2.94E-24	DUSP13	10	75094432	75109221	-	2351	protein_coding	dual specificity phosphatase 13 [Source:HGNC Symbol;Acc:HGNC:19681]	-
ENSG00000271933	184.2904778	176.3467377	134.0350024	3.416206768	6.488374304	4.885077837	164.8907393	4.929886303	5.058181745	9.79E-26	3.23E-24	AL603756.1	10	84138420	84140582	-	2163	lncRNA	novel transcript, antisense to GHITM	-
ENSG00000173812	30265.94995	26935.83375	25819.51812	11963.5561	10025.61969	10222.51388	27673.76727	10737.22989	1.365935183	9.95E-26	3.29E-24	EIF1	17	41688885	41692668	+	3623	protein_coding	eukaryotic translation initiation factor 1 [Source:HGNC Symbol;Acc:HGNC:3249]	-
ENSG00000234072	231.3033548	273.1113578	361.073884	1043.0818	1030.570119	1146.03926	288.4961989	1073.230393	-1.895155792	1.03E-25	3.40E-24	AC074117.1	2	27356246	27367622	+	3412	lncRNA	novel transcript, antisense to GTF3C2 and EIF2B4	-
ENSG00000259953	26.32721111	28.93895182	43.7665314	275.5740126	218.4419349	260.8631565	33.01089811	251.626368	-2.929177125	1.07E-25	3.51E-24	AL138756.1	9	112028570	112039143	-	7121	lncRNA	novel transcript, overlapping SUSD1	-
ENSG00000101265	301.8226703	329.180577	254.3929638	53.5205727	48.66280728	44.9427161	295.1320703	49.04203203	2.591860786	1.11E-25	3.64E-24	RASSF2	20	4780023	4823608	-	5722	protein_coding	Ras association domain family member 2 [Source:HGNC Symbol;Acc:HGNC:9883]	-
ENSG00000169242	808.6214842	942.3246188	1398.705399	4387.548226	3553.466327	4164.040348	1049.883834	4035.0183	-1.942232209	1.16E-25	3.83E-24	EFNA1	1	155127876	155134899	+	2165	protein_coding	ephrin A1 [Source:HGNC Symbol;Acc:HGNC:3221]	-
ENSG00000178401	326.2693663	285.7721493	474.1374235	1384.702477	1465.291197	1325.810125	362.0596464	1391.934599	-1.94266103	1.19E-25	3.91E-24	DNAJC22	12	49346888	49357546	+	5144	protein_coding	DnaJ heat shock protein family (Hsp40) member C22 [Source:HGNC Symbol;Acc:HGNC:25802]	-
ENSG00000163291	1461.160217	1799.641067	925.4797786	271.0190703	337.3954638	256.9550942	1395.427021	288.4565428	2.274666284	1.26E-25	4.13E-24	PAQR3	4	78887127	78939438	-	12403	protein_coding	progestin and adipoQ receptor family member 3 [Source:HGNC Symbol;Acc:HGNC:30130]	-
ENSG00000140836	526.5442223	599.5789081	622.7612697	1545.264195	2044.919301	2229.549525	582.9614667	1939.911007	-1.734747691	1.31E-25	4.30E-24	ZFHX3	16	72782885	73891871	-	22347	protein_coding	zinc finger homeobox 3 [Source:HGNC Symbol;Acc:HGNC:777]	Homeobox
ENSG00000156510	1124.548018	1663.98973	1334.879208	358.7017107	405.523394	407.4154916	1374.472318	390.5468654	1.814927811	1.41E-25	4.60E-24	HKDC1	10	69220332	69267552	+	4223	protein_coding	hexokinase domain containing 1 [Source:HGNC Symbol;Acc:HGNC:23302]	-
ENSG00000088926	205.9164012	177.2510799	225.2152762	645.6630792	763.4653764	794.3136562	202.7942524	734.4807039	-1.857319031	1.41E-25	4.60E-24	F11	4	186265945	186288806	+	3364	protein_coding	coagulation factor XI [Source:HGNC Symbol;Acc:HGNC:3529]	-
ENSG00000104915	3254.231345	3409.370262	3414.701252	1396.089833	1063.01199	1174.372712	3359.434286	1211.158178	1.472164721	1.43E-25	4.66E-24	STX10	19	13144058	13150383	-	1796	protein_coding	syntaxin 10 [Source:HGNC Symbol;Acc:HGNC:11428]	-
ENSG00000140284	284.8980345	193.5292403	266.2463993	895.0461733	896.4770496	894.9462597	248.2245581	895.4898275	-1.851504846	1.44E-25	4.69E-24	SLC27A2	15	50182196	50236385	+	2792	protein_coding	solute carrier family 27 member 2 [Source:HGNC Symbol;Acc:HGNC:10996]	-
ENSG00000203780	327.2096238	327.3718925	342.8378293	3.416206768	0	0.977015567	332.4731152	1.464407445	7.874027207	1.46E-25	4.75E-24	FANK1	10	125896539	126009592	+	3384	protein_coding	fibronectin type III and ankyrin repeat domains 1 [Source:HGNC Symbol;Acc:HGNC:23527]	-
ENSG00000162599	116.5919349	102.1906736	103.0337093	427.025846	436.8838698	438.6799897	107.272106	434.1965685	-2.017589673	1.48E-25	4.82E-24	NFIA	1	60865259	61462788	+	55886	protein_coding	nuclear factor I A [Source:HGNC Symbol;Acc:HGNC:7784]	CTF/NFI
ENSG00000141664	557.5727211	510.9533681	600.878004	1448.47167	1745.372688	1662.880496	556.4680311	1618.908284	-1.540859291	1.64E-25	5.33E-24	ZCCHC2	18	62523025	62587709	+	10213	protein_coding	zinc finger CCHC-type containing 2 [Source:HGNC Symbol;Acc:HGNC:22916]	-
ENSG00000101577	915.8108437	1135.853859	1168.019307	2836.590353	3071.163837	3419.554486	1073.228003	3109.102892	-1.53456752	1.65E-25	5.35E-24	LPIN2	18	2916994	3013315	-	6800	protein_coding	lipin 2 [Source:HGNC Symbol;Acc:HGNC:14450]	-
ENSG00000151239	5053.884276	5513.774665	2983.418557	1029.416973	1228.465535	886.1531196	4517.025833	1048.011876	2.107944259	1.83E-25	5.94E-24	TWF1	12	43793723	43806375	-	3932	protein_coding	twinfilin actin binding protein 1 [Source:HGNC Symbol;Acc:HGNC:9620]	-
ENSG00000116514	1860.769671	1913.588189	1727.866188	676.4089401	648.8374304	726.8995821	1834.074683	684.0486509	1.422515548	1.88E-25	6.10E-24	RNF19B	1	32936445	32964685	-	2610	protein_coding	ring finger protein 19B [Source:HGNC Symbol;Acc:HGNC:26886]	-
ENSG00000000003	1563.648289	1334.809153	1543.682035	3670.144805	3854.094336	3740.015592	1480.713159	3754.751578	-1.3424973	1.89E-25	6.12E-24	TSPAN6	X	100627108	100639991	-	4536	protein_coding	tetraspanin 6 [Source:HGNC Symbol;Acc:HGNC:11858]	-
novel.332	963.7639782	1263.366116	988.3941674	0	0	0	1071.84142	0	12.41970659	1.92E-25	6.20E-24	-	2	89607922	89613680	-	3563	-	PF00001:7 transmembrane receptor (rhodopsin family)	7tm_1
novel.328	533.126025	461.2145447	448.6069468	113.8735589	122.1977161	122.1269459	480.9825055	119.399407	2.009376767	2.09E-25	6.73E-24	-	2	78508439	78542036	-	2425	-	-	-
ENSG00000170275	660.0607929	593.2485124	931.8623977	2467.640022	2449.3613	2522.654195	728.3905677	2479.885172	-1.767469205	2.10E-25	6.76E-24	CRTAP	3	33113979	33147773	+	6695	protein_coding	cartilage associated protein [Source:HGNC Symbol;Acc:HGNC:2379]	-
ENSG00000107779	308.404473	324.6588658	285.3942568	888.2137597	927.8375254	954.5442093	306.1525319	923.5318315	-1.593075533	2.34E-25	7.51E-24	BMPR1A	10	86756601	86932838	+	11412	protein_coding	bone morphogenetic protein receptor type 1A [Source:HGNC Symbol;Acc:HGNC:1076]	-
ENSG00000108010	4084.478753	4014.375223	3906.162927	1668.247638	1732.395939	1634.547044	4001.672301	1678.396874	1.253576719	2.35E-25	7.56E-24	GLRX3	10	130136391	130184521	+	5189	protein_coding	glutaredoxin 3 [Source:HGNC Symbol;Acc:HGNC:15987]	-
ENSG00000279086	184.2904778	210.711743	201.508405	2.277471179	5.406978586	0	198.8368752	2.561483255	6.321649025	2.37E-25	7.60E-24	AC073130.3	7	116209234	116211511	-	2278	TEC	TEC	-
novel.93	305.5837004	293.0068872	210.6264324	35.30080327	37.8488501	40.05763826	269.7390067	37.73576388	2.835460134	2.38E-25	7.63E-24	-	11	34358293	34371622	-	2201	-	-	-
ENSG00000108950	567.915554	605.9093038	734.9130064	2392.483473	1720.500586	2289.147474	636.2459547	2134.043845	-1.745842987	2.50E-25	8.00E-24	FAM20A	17	68535113	68601367	-	6181	protein_coding	FAM20A golgi associated secretory pathway pseudokinase [Source:HGNC Symbol;Acc:HGNC:23015]	-
ENSG00000186529	145.7399187	118.468834	136.7704106	562.5353812	477.976907	520.7492974	133.6597211	520.4205285	-1.961370568	2.56E-25	8.20E-24	CYP4F3	19	15640897	15662825	+	5517	protein_coding	cytochrome P450 family 4 subfamily F member 3 [Source:HGNC Symbol;Acc:HGNC:2646]	-
ENSG00000186951	341.3134869	456.6928335	474.1374235	1242.360528	1657.779635	1694.144994	424.0479146	1531.428385	-1.852595439	3.26E-25	1.04E-23	PPARA	22	46150521	46243756	+	13219	protein_coding	peroxisome proliferator activated receptor alpha [Source:HGNC Symbol;Acc:HGNC:9232]	THR-like
ENSG00000164292	950.6003727	946.84633	838.8585185	2254.696467	2667.803235	2434.722794	912.1017404	2452.407498	-1.427023382	3.30E-25	1.05E-23	RHOBTB3	5	95713522	95824383	+	8827	protein_coding	Rho related BTB domain containing 3 [Source:HGNC Symbol;Acc:HGNC:18757]	-
ENSG00000126773	302.7629278	293.9112295	293.6004815	838.1093938	1047.87245	924.2567267	296.7582129	936.7461902	-1.658559604	3.51E-25	1.12E-23	PCNX4	14	60091911	60169133	+	22042	protein_coding	pecanex 4 [Source:HGNC Symbol;Acc:HGNC:20349]	-
ENSG00000119977	613.0479159	487.4404698	733.0894009	1853.86154	2027.61697	2138.687077	611.1925955	2006.721862	-1.715343875	3.55E-25	1.13E-23	TCTN3	10	95663396	95694143	-	3223	protein_coding	tectonic family member 3 [Source:HGNC Symbol;Acc:HGNC:24519]	-
ENSG00000113758	5606.755709	5800.451156	6756.458285	2427.784277	2185.500745	2432.768763	6054.55505	2348.684595	1.366149901	3.56E-25	1.13E-23	DBN1	5	177456608	177474401	-	5119	protein_coding	drebrin 1 [Source:HGNC Symbol;Acc:HGNC:2695]	-
ENSG00000163710	319.6875635	234.2246413	419.4292592	1299.297307	1339.849294	1232.993646	324.4471547	1290.713416	-1.992129028	3.57E-25	1.13E-23	PCOLCE2	3	142815922	142889206	-	3533	protein_coding	procollagen C-endopeptidase enhancer 2 [Source:HGNC Symbol;Acc:HGNC:8739]	-
ENSG00000119321	1899.32023	1917.205558	1595.654791	568.2290591	577.465313	685.8649283	1804.060193	610.5197668	1.56233683	3.62E-25	1.15E-23	FKBP15	9	113161006	113221318	-	11017	protein_coding	FKBP prolyl isomerase 15 [Source:HGNC Symbol;Acc:HGNC:23397]	-
ENSG00000125629	1047.446899	1276.931249	1115.134748	3367.241138	3251.756922	2832.36813	1146.504299	3150.455396	-1.458065519	3.75E-25	1.19E-23	INSIG2	2	118088452	118110997	+	3950	protein_coding	insulin induced gene 2 [Source:HGNC Symbol;Acc:HGNC:20452]	-
ENSG00000142166	402.430227	446.7450688	459.5485797	1281.077538	1311.733005	1162.648525	436.2412918	1251.819689	-1.52044005	4.28E-25	1.35E-23	IFNAR1	21	33324429	33359864	+	6879	protein_coding	interferon alpha and beta receptor subunit 1 [Source:HGNC Symbol;Acc:HGNC:5432]	-
ENSG00000152078	106.249102	117.5644918	132.2113969	455.4942358	536.3722758	455.2892544	118.6749969	482.3852553	-2.022673207	4.46E-25	1.41E-23	TLCD4	1	95117355	95197607	+	7385	protein_coding	TLC domain containing 4 [Source:HGNC Symbol;Acc:HGNC:26477]	-
ENSG00000084090	2334.659471	2417.30682	2498.339501	5397.606694	5899.013638	6027.209035	2416.768597	5774.609789	-1.256691794	5.00E-25	1.58E-23	STARD7	2	96184859	96208825	-	4414	protein_coding	StAR related lipid transfer domain containing 7 [Source:HGNC Symbol;Acc:HGNC:18063]	-
ENSG00000160131	440.0405286	402.4322988	394.8105853	1318.655813	1216.570182	1101.096544	412.4278042	1212.107513	-1.555076513	5.03E-25	1.59E-23	VMA21	X	151396515	151409364	+	5109	protein_coding	vacuolar ATPase assembly factor VMA21 [Source:HGNC Symbol;Acc:HGNC:22082]	-
ENSG00000253669	603.6453405	862.7425013	696.6172914	201.5561993	180.5930848	172.9317554	721.0017111	185.0270132	1.963536587	5.28E-25	1.67E-23	GASAL1	8	102805517	102810039	+	3143	lncRNA	growth arrest associated lncRNA 1 [Source:HGNC Symbol;Acc:HGNC:53461]	-
ENSG00000143374	302.7629278	294.8155717	400.2814018	1062.440305	1101.942236	1099.142513	332.6199671	1087.841685	-1.709459844	5.44E-25	1.71E-23	TARS2	1	150487364	150507609	+	4077	protein_coding	threonyl-tRNA synthetase 2, mitochondrial [Source:HGNC Symbol;Acc:HGNC:30740]	-
ENSG00000173852	376.1030159	439.5103308	350.1322512	1080.660074	1298.756256	1273.051284	388.581866	1217.489205	-1.647746976	5.56E-25	1.75E-23	DPY19L1	7	34928876	35038271	-	6278	protein_coding	dpy-19 like C-mannosyltransferase 1 [Source:HGNC Symbol;Acc:HGNC:22205]	-
ENSG00000116194	45.13236191	50.64316569	92.09207649	375.7827445	427.1513083	382.9901024	62.6225347	395.3080517	-2.657286069	5.65E-25	1.78E-23	ANGPTL1	1	178849535	178871077	-	3598	protein_coding	angiopoietin like 1 [Source:HGNC Symbol;Acc:HGNC:489]	-
ENSG00000214174	537.8273127	607.7179883	706.6471216	174.2265452	154.6395876	160.230553	617.3974742	163.0322286	1.921774506	5.76E-25	1.81E-23	AMZ2P1	17	64966550	64975576	-	3858	transcribed_unprocessed_pseudogene	archaelysin family metallopeptidase 2 pseudogene 1 [Source:HGNC Symbol;Acc:HGNC:26491]	-
ENSG00000146477	581.0791596	439.5103308	585.3773575	1499.714771	1885.954131	1813.340893	535.3222826	1733.003265	-1.69514824	5.82E-25	1.82E-23	SLC22A3	6	160348378	160452577	+	3234	protein_coding	solute carrier family 22 member 3 [Source:HGNC Symbol;Acc:HGNC:10967]	-
ENSG00000184992	356.3576076	308.3807054	444.9597359	1114.822142	1442.581887	1365.867763	369.8993496	1307.757264	-1.822123687	6.02E-25	1.88E-23	BRI3BP	12	124993645	125031231	+	6703	protein_coding	BRI3 binding protein [Source:HGNC Symbol;Acc:HGNC:14251]	-
ENSG00000140443	945.899085	1235.331506	1151.606857	2950.463912	3100.361521	3535.819338	1110.945816	3195.548257	-1.52428881	6.62E-25	2.07E-23	IGF1R	15	98648539	98964530	+	13941	protein_coding	insulin like growth factor 1 receptor [Source:HGNC Symbol;Acc:HGNC:5465]	-
ENSG00000172059	541.5883429	772.3082768	601.7898067	148.0356266	142.7442347	172.9317554	638.5621421	154.5705389	2.045240842	7.06E-25	2.21E-23	KLF11	2	10042849	10054836	+	4594	protein_coding	Kruppel like factor 11 [Source:HGNC Symbol;Acc:HGNC:11811]	zf-C2H2
ENSG00000197405	236.0046425	160.9729195	139.5058188	7.971149126	10.81395717	12.70120238	178.8277936	10.49543622	4.080212092	7.48E-25	2.33E-23	C5AR1	19	47290023	47322066	+	2964	protein_coding	complement C5a receptor 1 [Source:HGNC Symbol;Acc:HGNC:1338]	-
ENSG00000178999	285.8382921	243.2680638	344.6614348	1115.960878	925.674734	988.7397541	291.2559302	1010.125122	-1.794038132	7.49E-25	2.33E-23	AURKB	17	8204733	8210600	-	2241	protein_coding	aurora kinase B [Source:HGNC Symbol;Acc:HGNC:11390]	-
ENSG00000255236	157.9632667	171.8250265	177.8015338	1.138735589	3.244187152	4.885077837	169.196609	3.089333526	5.73772803	7.64E-25	2.38E-23	AP002992.1	11	68121624	68130518	+	1922	lncRNA	novel transcript	-
novel.309	912.9900711	1218.149003	805.1218172	0	0	0	978.7536305	0	12.28861724	7.81E-25	2.43E-23	-	2	240354936	240372686	+	14367	-	PF13900:Putative domain of unknown function	-
ENSG00000112893	1107.623382	1288.687698	1027.601685	2852.532651	3574.012846	3368.749676	1141.304255	3265.098391	-1.51649607	7.98E-25	2.48E-23	MAN2A1	5	109689366	109869625	+	11815	protein_coding	mannosidase alpha class 2A member 1 [Source:HGNC Symbol;Acc:HGNC:6824]	-
ENSG00000141279	1066.25205	1065.315164	1140.665225	2549.628985	2805.140491	2870.471737	1090.744146	2741.747071	-1.32989849	8.08E-25	2.51E-23	NPEPPS	17	47522942	47623276	+	11470	protein_coding	aminopeptidase puromycin sensitive [Source:HGNC Symbol;Acc:HGNC:7900]	-
ENSG00000123843	804.860454	840.1339451	1168.019307	3407.096883	2897.059127	2848.000379	937.6712353	3050.718796	-1.701801382	8.26E-25	2.56E-23	C4BPB	1	207088860	207099993	+	3201	protein_coding	complement component 4 binding protein beta [Source:HGNC Symbol;Acc:HGNC:1328]	-
ENSG00000064195	172.0671298	218.8508232	152.2710572	10.2486203	6.488374304	17.58628021	181.0630034	11.44109161	3.966767491	8.31E-25	2.57E-23	DLX3	17	49990005	49995224	-	2715	protein_coding	distal-less homeobox 3 [Source:HGNC Symbol;Acc:HGNC:2916]	Homeobox
ENSG00000175084	134.4568282	182.6771334	167.7717037	12.52609148	6.488374304	6.839108971	161.6352218	8.617858253	4.24416254	8.36E-25	2.59E-23	DES	2	219418377	219426734	+	2459	protein_coding	desmin [Source:HGNC Symbol;Acc:HGNC:2770]	-
novel.786	182.4099627	200.7639783	184.184153	14.80356266	3.244187152	18.56329578	189.1193647	12.20368186	3.942049295	8.89E-25	2.75E-23	-	CHR_HG30_PATCH	179811100	179812683	-	1584	-	PF13900:Putative domain of unknown function	-
ENSG00000068489	204.0358861	175.4423954	247.0985419	704.8773298	799.1514351	743.5088467	208.8589411	749.1792039	-1.842908835	9.84E-25	3.04E-23	PRR11	17	59155499	59204705	+	4080	protein_coding	proline rich 11 [Source:HGNC Symbol;Acc:HGNC:25619]	-
ENSG00000196411	1108.563639	1165.697153	1702.335711	3955.967438	4745.164407	5100.021261	1325.532168	4600.384369	-1.795214507	9.88E-25	3.04E-23	EPHB4	7	100802565	100827523	-	6437	protein_coding	EPH receptor B4 [Source:HGNC Symbol;Acc:HGNC:3395]	-
ENSG00000223722	966.5847509	924.2377739	891.7430773	0	0	0	927.5218673	0	12.21095684	1.01E-24	3.11E-23	AC023157.1	12	31754720	31755121	+	402	processed_pseudogene	interferon induced transmembrane protein 3 (1-8U) (IFITM3) pseudogene	-
ENSG00000122035	291.4798373	252.3114862	306.3657198	51.24310152	36.76745439	51.78182507	283.3856811	46.59746033	2.603190431	1.02E-24	3.14E-23	RASL11A	13	27270327	27273690	+	1624	protein_coding	RAS like family 11 member A [Source:HGNC Symbol;Acc:HGNC:23802]	-
ENSG00000106609	1085.057201	1190.114394	1209.962233	2891.249661	2792.163742	2893.92011	1161.711276	2859.111171	-1.299252192	1.09E-24	3.35E-23	TMEM248	7	66921225	66958551	+	5086	protein_coding	transmembrane protein 248 [Source:HGNC Symbol;Acc:HGNC:25476]	-
ENSG00000131981	1798.712674	1945.240168	2376.157934	723.0970993	702.9072162	620.4048853	2040.036925	682.1364002	1.581021395	1.10E-24	3.38E-23	LGALS3	14	55124110	55145423	+	2199	protein_coding	galectin 3 [Source:HGNC Symbol;Acc:HGNC:6563]	-
ENSG00000197081	3142.340698	3847.97625	4476.951441	10290.75352	14609.65614	16961.96726	3822.422796	13954.12564	-1.868160096	1.12E-24	3.45E-23	IGF2R	6	159969099	160113507	+	17843	protein_coding	insulin like growth factor 2 receptor [Source:HGNC Symbol;Acc:HGNC:5467]	-
ENSG00000184530	160.7840393	178.1554222	142.241227	6.832413536	3.244187152	1.954031135	160.3935628	4.010210608	5.357289912	1.20E-24	3.67E-23	C6orf58	6	127519455	127591820	+	1533	protein_coding	chromosome 6 open reading frame 58 [Source:HGNC Symbol;Acc:HGNC:20960]	-
ENSG00000273702	279.2564893	387.9628229	378.3981361	43.2719524	72.45351306	55.68988734	348.5391494	57.13845093	2.60735593	1.21E-24	3.71E-23	AC091271.1	17	59618553	59619714	-	1162	lncRNA	novel transcript	-
ENSG00000271303	540.6480854	740.6562983	1097.810496	107.0411454	165.4535447	139.7132261	793.0382932	137.4026388	2.528051694	1.33E-24	4.07E-23	SRXN1	20	646615	653370	-	2698	protein_coding	sulfiredoxin 1 [Source:HGNC Symbol;Acc:HGNC:16132]	-
ENSG00000158528	249.168248	266.7809621	228.8624871	754.9816958	764.5467721	814.8309832	248.2705658	778.119817	-1.648268996	1.37E-24	4.17E-23	PPP1R9A	7	94907202	95296415	+	11194	protein_coding	protein phosphatase 1 regulatory subunit 9A [Source:HGNC Symbol;Acc:HGNC:14946]	-
ENSG00000165471	32.90901389	24.4172406	38.29571497	218.6372332	229.2558921	229.5986583	31.87398982	225.8305945	-2.825569684	1.47E-24	4.50E-23	MBL2	10	52765380	52771700	-	3569	protein_coding	mannose binding lectin 2 [Source:HGNC Symbol;Acc:HGNC:6922]	-
ENSG00000135951	665.7023381	595.9615391	340.1024211	92.23758274	96.24421884	82.06930766	533.9220995	90.18370308	2.56669684	1.63E-24	4.98E-23	TSGA10	2	98997261	99154964	-	7375	protein_coding	testis specific 10 [Source:HGNC Symbol;Acc:HGNC:14927]	-
ENSG00000012504	625.2712639	502.8142879	512.4331385	1546.40293	1654.535447	1496.787849	546.8395634	1565.908742	-1.517982981	1.94E-24	5.91E-23	NR1H4	12	100473708	100564414	+	3628	protein_coding	nuclear receptor subfamily 1 group H member 4 [Source:HGNC Symbol;Acc:HGNC:7967]	THR-like
ENSG00000261556	492.6949508	436.7973041	286.3060596	64.90792859	33.52326724	67.41407415	405.2661048	55.28175666	2.872055152	1.97E-24	5.99E-23	SMG1P7	16	70219574	70246612	-	4509	transcribed_unprocessed_pseudogene	SMG1 pseudogene 7 [Source:HGNC Symbol;Acc:HGNC:49864]	-
ENSG00000187097	435.3392409	429.5625661	387.5161634	1084.076281	1329.035337	1311.154891	417.4726568	1241.42217	-1.572613235	2.08E-24	6.31E-23	ENTPD5	14	73958010	74019399	-	10379	protein_coding	ectonucleoside triphosphate diphosphohydrolase 5 (inactive) [Source:HGNC Symbol;Acc:HGNC:3367]	-
ENSG00000231789	292.4200949	274.0157001	299.9831006	60.35298624	35.68605867	47.8737628	288.8062985	47.9709359	2.592437034	2.13E-24	6.45E-23	PIK3CD-AS2	1	9672426	9687555	-	939	lncRNA	PIK3CD antisense RNA 2 [Source:HGNC Symbol;Acc:HGNC:51334]	-
ENSG00000106366	13802.98068	13353.51758	12725.119	5005.881651	4500.768975	5883.587746	13293.87242	5130.079458	1.373586036	2.13E-24	6.45E-23	SERPINE1	7	101127089	101139266	+	3190	protein_coding	serpin family E member 1 [Source:HGNC Symbol;Acc:HGNC:8583]	-
ENSG00000138413	7009.619959	6636.06339	7298.980914	16170.04537	19461.87872	16203.80318	6981.554754	17278.57576	-1.307360303	2.30E-24	6.95E-23	IDH1	2	208236227	208266074	-	4721	protein_coding	isocitrate dehydrogenase (NADP(+)) 1, cytosolic [Source:HGNC Symbol;Acc:HGNC:5382]	-
ENSG00000038427	305.5837004	426.8495394	325.5135773	1049.914213	1259.826011	1311.154891	352.648939	1206.965038	-1.775069906	2.32E-24	7.01E-23	VCAN	5	83471618	83582303	+	14678	protein_coding	versican [Source:HGNC Symbol;Acc:HGNC:2464]	-
ENSG00000162231	4449.298678	3868.776122	3548.736254	1536.15431	1428.523743	1568.109986	3955.603685	1510.929346	1.388357079	2.52E-24	7.61E-23	NXF1	11	62792123	62806302	-	6194	protein_coding	nuclear RNA export factor 1 [Source:HGNC Symbol;Acc:HGNC:8071]	-
ENSG00000110090	1053.088445	1079.78464	1292.936282	3174.794823	2817.035844	3278.864244	1141.936455	3090.231637	-1.436233616	2.58E-24	7.79E-23	CPT1A	11	68754620	68844410	-	6571	protein_coding	carnitine palmitoyltransferase 1A [Source:HGNC Symbol;Acc:HGNC:2328]	-
ENSG00000244731	314.0460183	285.7721493	582.6419493	1922.185675	1664.268009	2568.573927	394.1533723	2051.67587	-2.380043315	2.72E-24	8.20E-23	C4A	6	31982057	32002681	+	7158	protein_coding	complement C4A (Rodgers blood group) [Source:HGNC Symbol;Acc:HGNC:1323]	-
ENSG00000167106	7184.507861	8485.44328	7664.613811	3216.92804	3020.338238	3344.324287	7778.188318	3193.863522	1.284088273	2.76E-24	8.30E-23	FAM102A	9	127940582	127980989	-	6573	protein_coding	family with sequence similarity 102 member A [Source:HGNC Symbol;Acc:HGNC:31419]	-
ENSG00000162065	192.7527956	201.6683205	269.8936103	885.9362885	707.2327991	913.5095555	221.4382422	835.5595477	-1.915747463	2.78E-24	8.35E-23	TBC1D24	16	2475051	2509560	+	12213	protein_coding	TBC1 domain family member 24 [Source:HGNC Symbol;Acc:HGNC:29203]	-
ENSG00000225511	123.1737377	179.9641067	298.1594952	10.2486203	3.244187152	0.977015567	200.4324465	4.823274341	5.426118473	2.89E-24	8.69E-23	LINC00475	9	92141298	92160114	+	3858	transcribed_unprocessed_pseudogene	long intergenic non-protein coding RNA 475 [Source:HGNC Symbol;Acc:HGNC:23569]	-
ENSG00000182916	393.9679092	474.7796784	463.1957906	2.277471179	1.081395717	0	443.9811261	1.119622299	8.706194397	3.17E-24	9.50E-23	TCEAL7	X	103330229	103332326	+	1144	protein_coding	transcription elongation factor A like 7 [Source:HGNC Symbol;Acc:HGNC:28336]	-
ENSG00000142945	296.181125	299.3372829	348.3086457	950.8442171	895.3956539	986.785723	314.6090179	944.3418647	-1.585773646	3.30E-24	9.88E-23	KIF2C	1	44739818	44767767	+	3646	protein_coding	kinesin family member 2C [Source:HGNC Symbol;Acc:HGNC:6393]	-
ENSG00000162267	6565.8184	7387.571795	8405.909437	22890.86282	17612.69205	22482.10522	7453.099877	20995.22003	-1.494138104	3.61E-24	1.08E-22	ITIH3	3	52794768	52809009	+	5921	protein_coding	inter-alpha-trypsin inhibitor heavy chain 3 [Source:HGNC Symbol;Acc:HGNC:6168]	-
ENSG00000224189	1105.742867	929.6638274	1005.718419	2627.063005	2499.105503	2598.861409	1013.708371	2575.009972	-1.345050082	3.63E-24	1.09E-22	HAGLR	2	176164051	176188958	-	5120	lncRNA	HOXD antisense growth-associated long non-coding RNA [Source:HGNC Symbol;Acc:HGNC:43755]	-
ENSG00000198624	473.8898	424.1365127	605.4370177	1489.466151	1746.454083	1560.293861	501.1544435	1598.738032	-1.673609595	3.68E-24	1.10E-22	CCDC69	5	151181052	151224093	-	4941	protein_coding	coiled-coil domain containing 69 [Source:HGNC Symbol;Acc:HGNC:24487]	-
ENSG00000186470	319.6875635	339.1283417	520.6393631	1314.10087	1570.186581	1685.351854	393.1517561	1523.213102	-1.954000734	3.78E-24	1.13E-22	BTN3A2	6	26365159	26378320	+	7042	protein_coding	butyrophilin subfamily 3 member A2 [Source:HGNC Symbol;Acc:HGNC:1139]	-
ENSG00000106261	1446.116096	1289.592041	1205.403219	3138.355284	3579.419824	3428.347626	1313.703785	3382.040911	-1.364398413	3.97E-24	1.18E-22	ZKSCAN1	7	100015572	100041689	+	10319	protein_coding	zinc finger with KRAB and SCAN domains 1 [Source:HGNC Symbol;Acc:HGNC:13101]	zf-C2H2
ENSG00000260239	792.637106	898.0118488	815.1516473	0	0	0	835.2668674	0	12.05989735	4.03E-24	1.20E-22	LINC02533	6	4491807	4495769	+	2272	lncRNA	long intergenic non-protein coding RNA 2533 [Source:HGNC Symbol;Acc:HGNC:53566]	-
ENSG00000134901	288.6590647	225.1812189	288.129665	816.4734176	1029.488723	881.2680417	267.3233162	909.0767274	-1.766152041	4.04E-24	1.20E-22	POGLUT2	13	102784281	102798976	-	2336	protein_coding	protein O-glucosyltransferase 2 [Source:HGNC Symbol;Acc:HGNC:19350]	-
ENSG00000213943	141.038631	146.5034436	154.0946626	5.693677947	6.488374304	2.931046702	147.2122457	5.037699651	4.888018073	4.10E-24	1.22E-22	KRT18P17	3	12787393	12788671	-	1279	processed_pseudogene	keratin 18 pseudogene 17 [Source:HGNC Symbol;Acc:HGNC:33385]	-
ENSG00000251192	549.1104032	430.4669084	231.5978953	53.5205727	54.06978586	39.08062269	403.725069	48.89032709	3.049045984	4.22E-24	1.25E-22	ZNF674	X	46497727	46545457	-	6203	protein_coding	zinc finger protein 674 [Source:HGNC Symbol;Acc:HGNC:17625]	zf-C2H2
ENSG00000071575	240.7059302	230.6072723	281.7470459	778.8951431	791.5816651	790.405594	251.0200828	786.9608007	-1.648471927	4.26E-24	1.26E-22	TRIB2	2	12716889	12742734	+	4588	protein_coding	tribbles pseudokinase 2 [Source:HGNC Symbol;Acc:HGNC:30809]	-
ENSG00000006453	2087.371738	2390.176552	2127.235787	892.7687021	807.8026008	855.865637	2201.594692	852.1456466	1.369506548	4.27E-24	1.27E-22	BAIAP2L1	7	98291650	98401090	-	4821	protein_coding	BAI1 associated protein 2 like 1 [Source:HGNC Symbol;Acc:HGNC:21649]	-
ENSG00000169604	285.8382921	244.172406	272.6290185	751.565489	917.0235683	939.8889758	267.5465722	869.4926777	-1.70106754	4.30E-24	1.27E-22	ANTXR1	2	69013178	69249327	+	8185	protein_coding	ANTXR cell adhesion molecule 1 [Source:HGNC Symbol;Acc:HGNC:21014]	-
ENSG00000132182	1598.437818	1598.877088	2316.890756	5297.397962	5969.304359	7148.822906	1838.068554	6138.508409	-1.739757136	4.43E-24	1.31E-22	NUP210	3	13316235	13420322	-	8195	protein_coding	nucleoporin 210 [Source:HGNC Symbol;Acc:HGNC:30052]	-
novel.782	603.6453405	682.7783946	1091.427877	170.8103384	170.8605233	125.0579926	792.617204	155.5762848	2.351046239	4.43E-24	1.31E-22	-	CHR_HG30_PATCH	179821665	179845999	+	12894	-	PF13900:Putative domain of unknown function|PF00564:PB1 domain|PF00569:Zinc finger, ZZ type|PF16577:UBA domain|PF08333:Protein of unknown function (DUF1725)	ZZ
ENSG00000161509	155.1424941	185.3901601	164.1244927	14.80356266	4.325582869	13.67821794	168.219049	10.93578782	3.941062395	4.54E-24	1.34E-22	GRIN2C	17	74842023	74861504	-	8584	protein_coding	glutamate ionotropic receptor NMDA type subunit 2C [Source:HGNC Symbol;Acc:HGNC:4587]	-
ENSG00000198797	180.5294476	198.9552938	211.5382351	2.277471179	1.081395717	2.931046702	197.0076588	2.096637866	6.53791142	4.57E-24	1.35E-22	BRINP2	1	177170958	177282422	+	4492	protein_coding	BMP/retinoic acid inducible neural specific 2 [Source:HGNC Symbol;Acc:HGNC:13746]	-
ENSG00000116237	1195.067333	1068.028191	1359.497882	3188.45965	3066.838254	3231.967497	1207.531135	3162.4218	-1.389006724	4.62E-24	1.36E-22	ICMT	1	6221193	6235972	-	4910	protein_coding	isoprenylcysteine carboxyl methyltransferase [Source:HGNC Symbol;Acc:HGNC:5350]	-
ENSG00000095539	1563.648289	1292.305067	1798.074998	4123.361569	4386.141029	4915.365319	1551.342785	4474.955973	-1.528481095	4.73E-24	1.39E-22	SEMA4G	10	100969518	100985871	+	5253	protein_coding	semaphorin 4G [Source:HGNC Symbol;Acc:HGNC:10735]	-
ENSG00000205542	1834.44246	1771.606457	2571.28372	687.796296	558.0001901	590.1174027	2059.110879	611.9712963	1.750890192	4.83E-24	1.42E-22	TMSB4X	X	12975110	12977227	+	1703	protein_coding	thymosin beta 4 X-linked [Source:HGNC Symbol;Acc:HGNC:11881]	-
novel.942	277.3759742	304.7633364	368.3683059	38.71701004	15.13954004	51.78182507	316.8358722	35.21279172	3.162432264	4.90E-24	1.44E-22	-	CHR_HSCHR17_1_CTG9	83077544	83094036	+	3912	-	-	-
ENSG00000108439	296.181125	269.4939889	480.5200427	1294.742365	1469.61678	1505.580989	348.7317188	1423.313378	-2.029079948	5.15E-24	1.51E-22	PNPO	17	47941506	47949308	+	5226	protein_coding	pyridoxamine 5'-phosphate oxidase [Source:HGNC Symbol;Acc:HGNC:30260]	-
ENSG00000021852	95.90626905	97.66896241	156.8300708	663.8828486	492.0350514	542.2436399	116.8017674	566.0538466	-2.27611637	5.47E-24	1.60E-22	C8B	1	56929207	56966140	-	2732	protein_coding	complement C8 beta chain [Source:HGNC Symbol;Acc:HGNC:1353]	-
ENSG00000119899	222.8410369	225.1812189	320.9545636	858.6066344	921.3491511	939.8889758	256.3256065	906.6149204	-1.822463205	5.92E-24	1.73E-22	SLC17A5	6	73593379	73653992	-	3441	protein_coding	solute carrier family 17 member 5 [Source:HGNC Symbol;Acc:HGNC:10933]	-
ENSG00000268635	451.3236191	463.0232292	383.8689525	0	0	2.931046702	432.7386002	0.977015567	8.674808864	6.03E-24	1.76E-22	AP003680.1	11	77473371	77477030	+	3660	lncRNA	novel transcript, antisense to PAK1	-
ENSG00000172061	177.708675	165.4946307	144.9766353	1.138735589	2.162791435	5.862093404	162.726647	3.054540143	5.684159674	6.36E-24	1.86E-22	LRRC15	3	194355247	194369743	-	5940	protein_coding	leucine rich repeat containing 15 [Source:HGNC Symbol;Acc:HGNC:20818]	-
ENSG00000133316	2821.712877	2352.194178	2627.815489	1056.746627	920.2677554	995.5788631	2600.574181	990.8644152	1.392140441	6.53E-24	1.90E-22	WDR74	11	62832342	62841809	-	4247	protein_coding	WD repeat domain 74 [Source:HGNC Symbol;Acc:HGNC:25529]	-
ENSG00000135540	511.5001016	564.3095606	785.062157	2057.69521	1914.07042	2148.457233	620.2906064	2040.074287	-1.717507814	6.76E-24	1.97E-22	NHSL1	6	138422043	138692571	-	8741	protein_coding	NHS like 1 [Source:HGNC Symbol;Acc:HGNC:21021]	-
ENSG00000101367	16606.82867	14661.19647	12942.12806	4870.372116	6035.269498	5603.184279	14736.71773	5502.941964	1.421080176	6.88E-24	2.00E-22	MAPRE1	20	32819954	32850405	+	2562	protein_coding	microtubule associated protein RP/EB family member 1 [Source:HGNC Symbol;Acc:HGNC:6890]	-
ENSG00000287080	211.5579464	159.164235	153.1828599	17.08103384	15.13954004	9.770155673	174.6350138	13.99690985	3.652792051	7.27E-24	2.11E-22	HIST1H3C	6	26045411	26045869	+	459	protein_coding	histone cluster 1 H3 family member c [Source:HGNC Symbol;Acc:HGNC:4768]	-
novel.63	771.9514401	888.0640841	724.8831763	0	0	0	794.9662335	0	11.98854403	8.15E-24	2.37E-22	-	10	130717981	130754465	+	8511	-	PF13900:Putative domain of unknown function	-
novel.395	769.1306675	782.2560415	809.6808309	0	0	0	787.0225133	0	11.97402907	8.32E-24	2.41E-22	-	22	49387937	49405366	+	11225	-	PF13900:Putative domain of unknown function	-
ENSG00000166446	293.3603524	405.1453255	215.185446	30.74586091	47.58141156	38.10360713	304.563708	38.8102932	2.970759752	8.69E-24	2.52E-22	CDYL2	16	80597907	80804598	-	8825	protein_coding	chromodomain Y like 2 [Source:HGNC Symbol;Acc:HGNC:23030]	-
ENSG00000253227	179.5891901	164.5902885	113.9753422	5.693677947	4.325582869	5.862093404	152.7182736	5.29378474	4.84758763	8.73E-24	2.53E-22	AC090192.2	8	124271667	124279580	+	2464	lncRNA	novel transcript	-
ENSG00000136848	1346.448797	1413.486928	1812.663842	3961.661115	4330.989848	4655.479178	1524.199856	4316.043381	-1.501694052	8.89E-24	2.57E-22	DAB2IP	9	121567057	121785530	+	9127	protein_coding	DAB2 interacting protein [Source:HGNC Symbol;Acc:HGNC:17294]	-
ENSG00000197279	693.9100643	598.6745659	417.6056538	140.0644775	102.7325931	95.7475256	570.063428	112.8481987	2.33954719	9.03E-24	2.61E-22	ZNF165	6	28080568	28089563	+	2514	protein_coding	zinc finger protein 165 [Source:HGNC Symbol;Acc:HGNC:12953]	zf-C2H2
ENSG00000069399	1335.165706	1395.400083	1276.523832	522.6796355	449.8606184	495.3468926	1335.696541	489.2957155	1.448982622	9.08E-24	2.62E-22	BCL3	19	44747705	44760044	+	3094	protein_coding	BCL3 transcription coactivator [Source:HGNC Symbol;Acc:HGNC:998]	-
ENSG00000130589	3478.952897	5068.83828	4765.992909	1211.614667	1423.116764	1566.155954	4437.928029	1400.295795	1.663850174	9.30E-24	2.68E-22	HELZ2	20	63558086	63574239	-	12066	protein_coding	helicase with zinc finger 2 [Source:HGNC Symbol;Acc:HGNC:30021]	-
ENSG00000266401	190.8722806	198.9552938	169.5953092	22.77471179	20.54651863	20.51732691	186.4742945	21.27951911	3.133316319	9.50E-24	2.73E-22	AP002478.1	18	3653030	3656282	+	1761	lncRNA	novel transcript, antisense to DLGAP1	-
ENSG00000144331	351.6563199	259.5462242	185.0959557	26.19091856	36.76745439	29.31046702	265.4328332	30.75627999	3.108488007	9.77E-24	2.81E-22	ZNF385B	2	179441982	179861612	-	5417	protein_coding	zinc finger protein 385B [Source:HGNC Symbol;Acc:HGNC:26332]	zf-C2H2
ENSG00000101076	1943.512335	2062.80466	2460.043786	5161.888427	6592.188293	6829.338816	2155.453593	6194.471845	-1.523052364	1.01E-23	2.90E-22	HNF4A	20	44355700	44434596	+	7311	protein_coding	hepatocyte nuclear factor 4 alpha [Source:HGNC Symbol;Acc:HGNC:5024]	RXR-like
ENSG00000197594	1254.303558	1082.497667	1004.806617	2812.676906	2871.105629	2945.701936	1113.86928	2876.494824	-1.36890027	1.03E-23	2.96E-22	ENPP1	6	131808016	131895155	+	9959	protein_coding	ectonucleotide pyrophosphatase/phosphodiesterase 1 [Source:HGNC Symbol;Acc:HGNC:3356]	-
ENSG00000130702	3797.700203	4267.591052	6656.159984	15903.58124	18417.25046	22990.15331	4907.150413	19103.66167	-1.960900841	1.03E-23	2.96E-22	LAMA5	20	62307955	62367312	-	14291	protein_coding	laminin subunit alpha 5 [Source:HGNC Symbol;Acc:HGNC:6485]	-
ENSG00000057593	278.3162318	242.3637215	348.3086457	1161.510301	928.9189211	952.5901781	289.6628663	1014.3398	-1.80779036	1.05E-23	3.01E-22	F7	13	113105788	113120681	+	3795	protein_coding	coagulation factor VII [Source:HGNC Symbol;Acc:HGNC:3544]	-
ENSG00000163435	1050.267672	1013.767656	992.0413784	378.0602157	321.174528	365.4038222	1018.692235	354.879522	1.521332087	1.22E-23	3.50E-22	ELF3	1	202007945	202017183	+	7186	protein_coding	E74 like ETS transcription factor 3 [Source:HGNC Symbol;Acc:HGNC:3318]	ETS
ENSG00000138080	483.2923754	514.5707371	678.3812367	1888.023607	1573.430769	1804.547753	558.7481164	1755.334043	-1.65131672	1.26E-23	3.61E-22	EMILIN1	2	27078615	27086403	+	3905	protein_coding	elastin microfibril interfacer 1 [Source:HGNC Symbol;Acc:HGNC:19880]	-
ENSG00000133818	2279.184276	2383.846157	1807.193026	711.7097434	802.3956222	629.1980254	2156.741153	714.4344637	1.594409586	1.31E-23	3.75E-22	RRAS2	11	14277922	14364506	-	3456	protein_coding	RAS related 2 [Source:HGNC Symbol;Acc:HGNC:17271]	-
ENSG00000106327	1243.020468	1155.749388	1828.164489	4838.487519	4200.140966	5056.055561	1408.978115	4698.228015	-1.737466108	1.48E-23	4.23E-22	TFR2	7	100620416	100642779	-	5065	protein_coding	transferrin receptor 2 [Source:HGNC Symbol;Acc:HGNC:11762]	-
ENSG00000151348	1221.394544	1022.811079	1410.558835	3252.228843	3324.210435	3673.578533	1218.254819	3416.672604	-1.487901911	1.67E-23	4.75E-22	EXT2	11	44095673	44251981	+	11714	protein_coding	exostosin glycosyltransferase 2 [Source:HGNC Symbol;Acc:HGNC:3513]	-
ENSG00000183579	1321.061843	1407.156532	1543.682035	3285.252175	3624.838444	3808.406681	1423.966803	3572.832434	-1.327224479	1.90E-23	5.40E-22	ZNRF3	22	28883572	29057488	+	6989	protein_coding	zinc and ring finger 3 [Source:HGNC Symbol;Acc:HGNC:18126]	-
novel.635	528.4247373	557.0748226	771.3851159	166.2553961	130.8488818	148.5063662	618.9615586	148.5368814	2.059774174	1.90E-23	5.40E-22	-	9	89309758	89310947	+	1190	-	-	-
ENSG00000177283	184.2904778	113.0427806	179.6251393	9.109884715	9.732561456	6.839108971	158.9861325	8.560518381	4.222391418	1.93E-23	5.49E-22	FZD8	10	35638249	35642278	-	4030	protein_coding	frizzled class receptor 8 [Source:HGNC Symbol;Acc:HGNC:4046]	-
ENSG00000186714	356.3576076	284.867807	89.35666827	9.109884715	11.89535289	5.862093404	243.527361	8.955777003	4.774211931	2.01E-23	5.69E-22	CCDC73	11	32602246	32794658	-	7875	protein_coding	coiled-coil domain containing 73 [Source:HGNC Symbol;Acc:HGNC:23261]	-
ENSG00000274070	131.6360556	163.6859463	202.4202077	749.2880178	574.2211259	669.2556636	165.9140698	664.2549358	-2.000587463	2.01E-23	5.70E-22	CASTOR2	7	74964705	75031528	+	8206	protein_coding	cytosolic arginine sensor for mTORC1 subunit 2 [Source:HGNC Symbol;Acc:HGNC:37073]	-
novel.329	940.2575397	886.2553996	523.3747713	0	0	0	783.2959036	0	11.96708886	2.02E-23	5.71E-22	-	2	81647579	81658447	-	5799	-	PF13900:Putative domain of unknown function	-
ENSG00000119801	3430.999763	3658.968721	2962.447094	1385.841212	1093.29107	1130.407011	3350.805193	1203.179765	1.478027117	2.04E-23	5.78E-22	YPEL5	2	30146941	30160533	+	3421	protein_coding	yippee like 5 [Source:HGNC Symbol;Acc:HGNC:18329]	-
ENSG00000006327	5432.808065	5909.876568	7691.967893	2399.315887	1787.547121	1859.260625	6344.884175	2015.374544	1.654785622	2.07E-23	5.85E-22	TNFRSF12A	16	3018445	3022383	+	1848	protein_coding	TNF receptor superfamily member 12A [Source:HGNC Symbol;Acc:HGNC:18152]	-
ENSG00000101421	8887.314266	9082.309162	10352.60828	4197.379382	3785.966406	3924.671534	9440.743903	3969.339108	1.250055206	2.16E-23	6.11E-22	CHMP4B	20	33811348	33854366	+	1602	protein_coding	charged multivesicular body protein 4B [Source:HGNC Symbol;Acc:HGNC:16171]	-
ENSG00000102870	465.4274822	467.5449404	516.9921522	1256.025355	1271.721364	1442.074977	483.3215249	1323.273899	-1.453308077	2.36E-23	6.66E-22	ZNF629	16	30778456	30787205	-	6083	protein_coding	zinc finger protein 629 [Source:HGNC Symbol;Acc:HGNC:29008]	zf-C2H2
ENSG00000144130	198.3943409	264.0679354	223.3916707	20.49724061	37.8488501	29.31046702	228.6179823	29.21885258	2.964743272	2.43E-23	6.85E-22	NT5DC4	2	112721486	112742879	+	4225	protein_coding	5'-nucleotidase domain containing 4 [Source:HGNC Symbol;Acc:HGNC:27678]	-
ENSG00000165629	1181.903727	1366.461131	1433.353903	3815.90296	3508.047707	3149.898189	1327.239587	3491.282952	-1.395091018	2.43E-23	6.85E-22	ATP5F1C	10	7788147	7807815	+	2308	protein_coding	ATP synthase F1 subunit gamma [Source:HGNC Symbol;Acc:HGNC:833]	-
ENSG00000152620	349.7758048	293.0068872	268.9818076	877.9651394	1109.512006	970.1764584	303.9214999	985.8845346	-1.698159941	2.44E-23	6.87E-22	NADK2	5	36192589	36242279	-	5015	protein_coding	NAD kinase 2, mitochondrial [Source:HGNC Symbol;Acc:HGNC:26404]	-
ENSG00000068654	753.1462893	826.5688115	1091.427877	2420.951863	2969.51264	3038.518414	890.3809925	2809.660972	-1.657942196	2.45E-23	6.87E-22	POLR1A	2	86020216	86106155	-	13519	protein_coding	RNA polymerase I subunit A [Source:HGNC Symbol;Acc:HGNC:17264]	-
novel.155	831.1876651	760.5518276	611.8196369	0	0	0	734.5197099	0	11.87432458	2.54E-23	7.13E-22	-	14	94696818	94702105	-	4440	-	PF13900:Putative domain of unknown function	-
ENSG00000163389	192.7527956	205.2856895	191.4785749	610.3622759	693.1746548	604.7726362	196.5056867	636.103189	-1.694482362	2.56E-23	7.17E-22	POGLUT1	3	119468963	119494708	+	7072	protein_coding	protein O-glucosyltransferase 1 [Source:HGNC Symbol;Acc:HGNC:22954]	-
ENSG00000116704	465.4274822	397.0062453	387.5161634	1100.018579	1714.012212	1588.627312	416.6499636	1467.552701	-1.816998638	2.58E-23	7.23E-22	SLC35D1	1	66999350	67054148	-	6193	protein_coding	solute carrier family 35 member D1 [Source:HGNC Symbol;Acc:HGNC:20800]	-
ENSG00000230825	191.8125381	171.8250265	108.5045258	6.832413536	2.162791435	5.862093404	157.3806968	4.952432792	4.989839884	2.65E-23	7.42E-22	AC005532.1	7	7255154	7278071	+	3252	lncRNA	novel transcript	-
ENSG00000144120	185.2307353	217.0421387	352.8676594	1131.903176	1023.000349	1062.992937	251.7135111	1072.632154	-2.090868299	2.67E-23	7.47E-22	TMEM177	2	119679167	119686507	+	2588	protein_coding	transmembrane protein 177 [Source:HGNC Symbol;Acc:HGNC:28143]	-
ENSG00000114988	473.8898	639.3699669	889.9194718	2343.517843	2504.512481	2731.735526	667.7264129	2526.588617	-1.919744048	2.78E-23	7.76E-22	LMAN2L	2	96705929	96740064	-	2709	protein_coding	lectin, mannose binding 2 like [Source:HGNC Symbol;Acc:HGNC:19263]	-
novel.1277	755.967062	774.1169613	624.5848752	0	0	0	718.2229661	0	11.84201494	3.04E-23	8.49E-22	-	Y	14339215	14346714	-	3731	-	-	-
ENSG00000100427	1129.249305	1481.312597	1507.209925	0	0	0.977015567	1372.590609	0.325671856	11.81472934	3.33E-23	9.28E-22	MLC1	22	50059391	50085902	-	4297	protein_coding	modulator of VRAC current 1 [Source:HGNC Symbol;Acc:HGNC:17082]	-
ENSG00000187244	7328.367265	6769.906042	8674.891245	22067.55699	17699.2037	20577.90188	7591.054851	20114.88752	-1.40588548	3.34E-23	9.29E-22	BCAM	19	44809059	44821421	+	5009	protein_coding	basal cell adhesion molecule (Lutheran blood group) [Source:HGNC Symbol;Acc:HGNC:6722]	-
ENSG00000155760	245.4072179	276.7287268	283.5706514	47.82689475	47.58141156	53.7358562	268.5688654	49.71472084	2.431696332	3.43E-23	9.55E-22	FZD7	2	202034587	202038445	+	3859	protein_coding	frizzled class receptor 7 [Source:HGNC Symbol;Acc:HGNC:4045]	-
ENSG00000159921	377.983531	429.5625661	513.3449412	1260.580297	1310.651609	1323.856094	440.2970128	1298.362667	-1.559997678	3.52E-23	9.77E-22	GNE	9	36214441	36277056	-	5870	protein_coding	glucosamine (UDP-N-acetyl)-2-epimerase/N-acetylmannosamine kinase [Source:HGNC Symbol;Acc:HGNC:23657]	-
ENSG00000160233	135.3970857	182.6771334	253.481161	783.4500855	758.0583978	977.0155673	190.51846	839.5080169	-2.139426463	3.55E-23	9.84E-22	LRRC3	21	44455510	44462196	+	5845	protein_coding	leucine rich repeat containing 3 [Source:HGNC Symbol;Acc:HGNC:14965]	-
ENSG00000145911	187.1112504	242.3637215	207.8910241	2.277471179	1.081395717	1.954031135	212.455332	1.77096601	6.908202815	3.60E-23	9.98E-22	N4BP3	5	178113532	178126081	+	5985	protein_coding	NEDD4 binding protein 3 [Source:HGNC Symbol;Acc:HGNC:29852]	-
ENSG00000085063	1079.415656	1283.261645	1400.529005	3499.334466	3193.361553	3219.266294	1254.402102	3303.987438	-1.397036532	3.61E-23	1.00E-21	CD59	11	33703010	33736491	-	10569	protein_coding	CD59 molecule (CD59 blood group) [Source:HGNC Symbol;Acc:HGNC:1689]	-
ENSG00000129128	865.0369366	777.7343303	754.9726666	2047.44659	2172.523996	1917.881559	799.2479778	2045.950715	-1.356049465	3.68E-23	1.02E-21	SPCS3	4	176319966	176332245	+	6829	protein_coding	signal peptidase complex subunit 3 [Source:HGNC Symbol;Acc:HGNC:26212]	-
ENSG00000141644	2140.966418	2396.506948	2160.060685	810.7797396	907.2910068	921.32568	2232.51135	879.7988088	1.343072978	3.70E-23	1.02E-21	MBD1	18	50266882	50281774	-	6734	protein_coding	methyl-CpG binding domain protein 1 [Source:HGNC Symbol;Acc:HGNC:6916]	MBD
ENSG00000120800	224.721552	207.9987162	195.1257858	597.8361844	829.4305152	802.1297808	209.282018	743.1321601	-1.828905404	3.79E-23	1.05E-21	UTP20	12	101280105	101386618	+	10030	protein_coding	UTP20 small subunit processome component [Source:HGNC Symbol;Acc:HGNC:17897]	-
ENSG00000132950	555.692206	722.5694534	462.2839879	136.6482707	142.7442347	136.7821794	580.1818824	138.7248949	2.064432039	3.89E-23	1.07E-21	ZMYM5	13	19823482	19863649	-	3726	protein_coding	zinc finger MYM-type containing 5 [Source:HGNC Symbol;Acc:HGNC:13029]	-
ENSG00000128422	223.7812945	184.4858179	170.5071119	27.32965415	15.13954004	10.74717124	192.9247414	17.73878848	3.460056936	3.94E-23	1.08E-21	KRT17	17	41619442	41624842	-	2996	protein_coding	keratin 17 [Source:HGNC Symbol;Acc:HGNC:6427]	-
ENSG00000261522	125.0542528	167.3033152	162.3008873	1.138735589	8.651165738	2.931046702	151.5528184	4.24031601	5.157893608	4.09E-23	1.13E-21	AL845331.3	2	94575976	94587183	-	2028	transcribed_unprocessed_pseudogene	methylenetetrahydrofolate dehydrogenase (NADP+ dependent) 1-like (MTHFD1L) pseudogene	-
ENSG00000185818	540.6480854	530.8488975	869.8598116	2168.152562	2279.582172	2530.470319	647.1189315	2326.068351	-1.845803692	4.28E-23	1.18E-21	NAT8L	4	2059512	2069089	+	5871	protein_coding	N-acetyltransferase 8 like [Source:HGNC Symbol;Acc:HGNC:26742]	-
ENSG00000286156	407.1315147	511.8577104	446.7833414	128.6771216	105.9767803	98.6785723	455.2575222	111.1108247	2.037458878	4.55E-23	1.25E-21	AC026273.1	2	94195806	94208379	-	1441	transcribed_unprocessed_pseudogene	BMS1, ribosome biogenesis factor (BMS1) pseudogene	-
ENSG00000148200	307.4642155	365.3542668	419.4292592	1015.752146	1204.674829	1252.533957	364.0825805	1157.653644	-1.66891917	4.57E-23	1.26E-21	NR6A1	9	124517275	124771311	-	7125	protein_coding	nuclear receptor subfamily 6 group A member 1 [Source:HGNC Symbol;Acc:HGNC:7985]	GCNF-like
ENSG00000214193	883.8420874	966.7418594	826.0932802	319.9847006	229.2558921	262.8171876	892.2257423	270.6859268	1.721832071	4.69E-23	1.29E-21	SH3D21	1	36306368	36329340	+	8142	protein_coding	SH3 domain containing 21 [Source:HGNC Symbol;Acc:HGNC:26236]	-
ENSG00000186205	257.6305659	242.3637215	320.9545636	996.3936407	851.0584295	836.3253256	273.649617	894.5924653	-1.708487674	4.71E-23	1.29E-21	1-Mar	1	220786913	220819659	+	9106	protein_coding	mitochondrial amidoxime reducing component 1 [Source:HGNC Symbol;Acc:HGNC:26189]	-
ENSG00000140396	258.5708234	252.3114862	305.4539171	752.7042246	1060.849199	1005.349019	272.1120756	939.6341473	-1.788261604	4.83E-23	1.32E-21	NCOA2	8	70109782	70403808	-	10009	protein_coding	nuclear receptor coactivator 2 [Source:HGNC Symbol;Acc:HGNC:7669]	-
ENSG00000115128	4196.3694	3756.637684	3999.166807	1697.854764	1737.802918	1513.397114	3984.057963	1649.684932	1.272275751	4.89E-23	1.34E-21	SF3B6	2	24067586	24076373	-	1125	protein_coding	splicing factor 3b subunit 6 [Source:HGNC Symbol;Acc:HGNC:30096]	-
ENSG00000239900	38.55055913	56.9735614	72.03241626	333.6495277	328.7442981	287.2425768	55.85217893	316.5454675	-2.500782566	5.25E-23	1.44E-21	ADSL	22	40346500	40390463	+	7111	protein_coding	adenylosuccinate lyase [Source:HGNC Symbol;Acc:HGNC:291]	-
ENSG00000074964	762.5488647	920.6204049	1196.285192	3279.558497	2737.01256	3198.748967	959.8181537	3071.773342	-1.678110893	5.41E-23	1.48E-21	ARHGEF10L	1	17539698	17697874	+	7954	protein_coding	Rho guanine nucleotide exchange factor 10 like [Source:HGNC Symbol;Acc:HGNC:25540]	-
ENSG00000154640	852.8135885	1028.237132	861.6535869	319.9847006	250.8838064	218.8514871	914.2347692	263.239998	1.798407533	5.92E-23	1.61E-21	BTG3	21	17593653	17612947	-	2306	protein_coding	BTG anti-proliferation factor 3 [Source:HGNC Symbol;Acc:HGNC:1132]	-
ENSG00000130518	159.8437818	199.859636	123.0933696	5.693677947	10.81395717	12.70120238	160.9322625	9.736279165	4.031270465	6.47E-23	1.76E-21	IQCN	19	18257097	18274509	-	9154	protein_coding	IQ motif containing N [Source:HGNC Symbol;Acc:HGNC:29350]	-
ENSG00000136842	130.695798	254.1201707	176.8897311	7.971149126	17.30233148	13.67821794	187.2352333	12.98389951	3.843777594	6.88E-23	1.87E-21	TMOD1	9	97501180	97601743	+	3676	protein_coding	tropomodulin 1 [Source:HGNC Symbol;Acc:HGNC:11871]	-
ENSG00000143507	414.653575	616.7614108	505.1387166	135.5095351	98.40701027	82.06930766	512.1845675	105.3286177	2.286167436	7.04E-23	1.92E-21	DUSP10	1	221701424	221742089	-	2827	protein_coding	dual specificity phosphatase 10 [Source:HGNC Symbol;Acc:HGNC:3065]	-
ENSG00000129474	1070.953338	1196.444789	1704.159316	3969.632265	4200.140966	4451.282925	1323.852481	4207.018718	-1.668026033	7.71E-23	2.09E-21	AJUBA	14	22971177	22982551	-	5885	protein_coding	ajuba LIM protein [Source:HGNC Symbol;Acc:HGNC:20250]	-
novel.448	706.1334123	794.0124907	534.3164042	0	0	0	678.1541024	0	11.75922278	7.97E-23	2.16E-21	-	4	12421622	12444791	+	3126	-	-	-
ENSG00000111981	451.3236191	477.4927051	275.3644267	0	1.081395717	1.954031135	401.3935836	1.011808951	8.565731251	8.02E-23	2.17E-21	ULBP1	6	149963943	149973715	+	3211	protein_coding	UL16 binding protein 1 [Source:HGNC Symbol;Acc:HGNC:14893]	-
ENSG00000180694	384.5653338	367.1629513	346.4850402	933.7631833	1200.349246	1129.429996	366.0711084	1087.847475	-1.571680079	8.08E-23	2.19E-21	TMEM64	8	90621995	90791632	-	5870	protein_coding	transmembrane protein 64 [Source:HGNC Symbol;Acc:HGNC:25441]	-
ENSG00000007237	465.4274822	443.1276998	512.4331385	1202.504782	1371.20977	1579.834172	473.6627735	1384.516241	-1.547896362	8.68E-23	2.35E-21	GAS7	17	9910609	10198551	-	10100	protein_coding	growth arrest specific 7 [Source:HGNC Symbol;Acc:HGNC:4169]	-
ENSG00000128272	26271.73592	25723.1108	29418.40352	12536.3401	10352.2012	10350.50292	27137.75008	11079.68141	1.292435323	8.82E-23	2.38E-21	ATF4	22	39519695	39522685	+	2514	protein_coding	activating transcription factor 4 [Source:HGNC Symbol;Acc:HGNC:786]	TF_bZIP
ENSG00000262001	881.9615723	954.081068	737.6484146	280.128955	188.1628548	244.2538918	857.8970183	237.5152339	1.853314748	8.86E-23	2.39E-21	DLGAP1-AS2	18	3603000	3608336	+	3171	lncRNA	DLGAP1 antisense RNA 2 [Source:HGNC Symbol;Acc:HGNC:28146]	-
ENSG00000164056	93.08549643	165.4946307	230.6860926	794.8374414	858.6281995	876.3829639	163.0887399	843.2828683	-2.369645604	9.86E-23	2.66E-21	SPRY1	4	123396795	123403760	+	3963	protein_coding	sprouty RTK signaling antagonist 1 [Source:HGNC Symbol;Acc:HGNC:11269]	-
ENSG00000224596	297.1213826	335.5109727	273.5408212	46.68815916	70.29072162	42.98868496	302.0577255	53.32252192	2.504312904	9.87E-23	2.66E-21	ZMIZ1-AS1	10	78943328	79067895	-	5112	lncRNA	ZMIZ1 antisense RNA 1 [Source:HGNC Symbol;Acc:HGNC:27433]	-
ENSG00000266094	227.5423246	204.3813473	208.8028269	27.32965415	31.3604758	36.14957599	213.5754996	31.61323531	2.751161133	9.87E-23	2.66E-21	RASSF5	1	206507531	206589448	+	6975	protein_coding	Ras association domain family member 5 [Source:HGNC Symbol;Acc:HGNC:17609]	-
ENSG00000164638	516.2013893	398.8149298	666.5278011	2235.337962	1619.930784	1921.789621	527.1813734	1925.686122	-1.868951229	1.02E-22	2.74E-21	SLC29A4	7	5274369	5306870	+	5811	protein_coding	solute carrier family 29 member 4 [Source:HGNC Symbol;Acc:HGNC:23097]	-
ENSG00000256340	797.3383937	760.5518276	825.1814774	2082.747393	1893.523901	1904.203341	794.3572329	1960.158212	-1.303000379	1.05E-22	2.83E-21	ABCC6P1	16	18571162	18598328	+	3431	transcribed_unprocessed_pseudogene	ATP binding cassette subfamily C member 6 pseudogene 1 [Source:HGNC Symbol;Acc:HGNC:33352]	-
ENSG00000196660	147.6204337	98.57330465	149.5356489	526.0958423	634.779286	494.3698771	131.9097958	551.7483351	-2.064772124	1.09E-22	2.93E-21	SLC30A10	1	219685427	219958647	-	5770	protein_coding	solute carrier family 30 member 10 [Source:HGNC Symbol;Acc:HGNC:25355]	-
ENSG00000008405	1164.979092	1149.418993	869.8598116	305.181138	323.3373195	361.4957599	1061.419299	330.0047391	1.684459153	1.10E-22	2.95E-21	CRY1	12	106991364	107093549	-	4782	protein_coding	cryptochrome circadian regulator 1 [Source:HGNC Symbol;Acc:HGNC:2384]	-
ENSG00000162733	141.038631	152.8338393	120.3579613	5.693677947	7.569770021	6.839108971	138.0768105	6.700852313	4.361604568	1.12E-22	3.00E-21	DDR2	1	162631373	162787405	+	11099	protein_coding	discoidin domain receptor tyrosine kinase 2 [Source:HGNC Symbol;Acc:HGNC:2731]	-
ENSG00000131781	563.2142663	514.5707371	580.8183438	1376.731328	1472.860967	1427.419744	552.8677824	1425.670679	-1.36674945	1.12E-22	3.00E-21	FMO5	1	147175351	147243050	-	5984	protein_coding	flavin containing dimethylaniline monoxygenase 5 [Source:HGNC Symbol;Acc:HGNC:3773]	-
ENSG00000164050	1297.555405	1609.729195	2272.212422	5779.083116	5450.234415	6497.153523	1726.499007	5908.823685	-1.774985288	1.18E-22	3.15E-21	PLXNB1	3	48403854	48430086	-	9768	protein_coding	plexin B1 [Source:HGNC Symbol;Acc:HGNC:9103]	-
ENSG00000182263	78.0413758	69.63435283	73.85602174	308.5973447	327.6629023	322.4151372	73.84391679	319.5584614	-2.114026637	1.22E-22	3.26E-21	FIGN	2	163593396	163736012	-	9942	protein_coding	fidgetin, microtubule severing factor [Source:HGNC Symbol;Acc:HGNC:13285]	-
ENSG00000134569	241.6461877	289.3895182	405.7522182	990.6999628	1326.872545	1447.937071	312.2626414	1255.16986	-2.007130256	1.24E-22	3.31E-21	LRP4	11	46856717	46918642	-	8748	protein_coding	LDL receptor related protein 4 [Source:HGNC Symbol;Acc:HGNC:6696]	-
ENSG00000174460	165.485327	155.5468661	185.0959557	15.94229825	20.54651863	15.63224908	168.7093829	17.37368865	3.281180445	1.27E-22	3.39E-21	ZCCHC12	X	118823824	118826968	+	2197	protein_coding	zinc finger CCHC-type containing 12 [Source:HGNC Symbol;Acc:HGNC:27273]	-
ENSG00000130779	2739.910471	3015.981385	1604.772818	594.4199777	696.4188419	555.9218578	2453.554891	615.5868925	1.995037074	1.29E-22	3.43E-21	CLIP1	12	122271432	122422632	-	18559	protein_coding	CAP-Gly domain containing linker protein 1 [Source:HGNC Symbol;Acc:HGNC:10461]	-
ENSG00000171105	449.443104	593.2485124	634.6147053	1841.335448	1546.395876	1695.122009	559.1021072	1694.284444	-1.599155681	1.31E-22	3.49E-21	INSR	19	7112255	7294414	-	10831	protein_coding	insulin receptor [Source:HGNC Symbol;Acc:HGNC:6091]	-
ENSG00000177542	2139.085903	2821.547803	2384.364159	922.3758274	790.5002693	922.3026956	2448.332621	878.3929308	1.478841493	1.34E-22	3.56E-21	SLC25A22	11	790475	798281	-	4595	protein_coding	solute carrier family 25 member 22 [Source:HGNC Symbol;Acc:HGNC:19954]	-
ENSG00000085465	346.9550322	309.2850476	359.2502786	75.1565489	70.29072162	84.02333879	338.4967861	76.4902031	2.143939397	1.52E-22	4.04E-21	OVGP1	1	111414319	111427735	-	2520	protein_coding	oviductal glycoprotein 1 [Source:HGNC Symbol;Acc:HGNC:8524]	-
ENSG00000084774	520.902677	574.2573253	778.6795378	1749.097865	2121.698397	2264.722085	624.61318	2045.172783	-1.711259482	1.57E-22	4.17E-21	CAD	2	27217369	27243943	+	8443	protein_coding	carbamoyl-phosphate synthetase 2, aspartate transcarbamylase, and dihydroorotase [Source:HGNC Symbol;Acc:HGNC:1424]	-
ENSG00000130706	7937.654151	6443.438492	8292.845897	3195.292064	2797.570721	2800.126616	7557.979513	2930.996467	1.366711016	1.58E-22	4.18E-21	ADRM1	20	62302093	62308862	+	2142	protein_coding	adhesion regulating molecule 1 [Source:HGNC Symbol;Acc:HGNC:15759]	-
ENSG00000196998	1052.148187	1225.383741	1276.523832	449.8005578	403.3606025	406.438476	1184.685254	419.8665455	1.497064373	1.59E-22	4.20E-21	WDR45	X	49074433	49101170	-	4691	protein_coding	WD repeat domain 45 [Source:HGNC Symbol;Acc:HGNC:28912]	-
ENSG00000109220	710.8347	755.1257742	878.0660362	240.2732094	260.6163679	254.0240475	781.3421701	251.6378749	1.634369212	1.59E-22	4.21E-21	CHIC2	4	54009789	54064605	-	1233	protein_coding	cysteine rich hydrophobic domain 2 [Source:HGNC Symbol;Acc:HGNC:1935]	-
ENSG00000198026	2010.27062	1652.233281	1705.982922	675.2702045	635.8606818	706.3822552	1789.495608	672.5043805	1.411629812	1.60E-22	4.22E-21	ZNF335	20	45948660	45972203	-	7545	protein_coding	zinc finger protein 335 [Source:HGNC Symbol;Acc:HGNC:15807]	zf-C2H2
ENSG00000166016	2163.532599	2571.949343	2346.980246	741.3168687	826.186328	981.9006452	2360.82073	849.8012806	1.473338423	1.65E-22	4.37E-21	ABTB2	11	34150987	34358010	-	4976	protein_coding	ankyrin repeat and BTB domain containing 2 [Source:HGNC Symbol;Acc:HGNC:23842]	-
ENSG00000135596	1898.379973	1838.527783	2125.412181	728.7907772	479.0583028	663.3935702	1954.106646	623.7475501	1.647585854	1.67E-22	4.42E-21	MICAL1	6	109444062	109465968	-	6841	protein_coding	microtubule associated monooxygenase, calponin and LIM domain containing 1 [Source:HGNC Symbol;Acc:HGNC:20619]	-
ENSG00000139278	264.2123687	273.1113578	239.80412	46.68815916	52.98839015	45.91973166	259.0426155	48.53209366	2.416851437	1.69E-22	4.45E-21	GLIPR1	12	75480753	75503863	+	6210	protein_coding	GLI pathogenesis related 1 [Source:HGNC Symbol;Acc:HGNC:17001]	-
novel.401	215.3189766	264.0679354	265.3345966	1.138735589	0	2.931046702	248.2405029	1.356594097	7.458159824	1.71E-22	4.49E-21	-	22	42530681	42539643	-	6954	-	PF13900:Putative domain of unknown function	-
ENSG00000000457	453.2041342	434.0842774	369.2801087	96.7925251	101.6511974	115.2878369	418.8561734	104.5771865	1.999782974	1.94E-22	5.09E-21	SCYL3	1	169849631	169894267	-	6883	protein_coding	SCY1 like pseudokinase 3 [Source:HGNC Symbol;Acc:HGNC:19285]	-
ENSG00000279452	125.0542528	175.4423954	163.21269	13.66482707	11.89535289	10.74717124	154.5697794	12.1024504	3.680531202	2.10E-22	5.52E-21	AC006277.1	19	2949035	2950644	+	1610	TEC	TEC	-
ENSG00000074527	251.0487631	273.1113578	307.2775225	788.0050279	1108.43061	888.1071507	277.1458812	928.1809296	-1.743673121	2.15E-22	5.65E-21	NTN4	12	95657807	95791152	-	4166	protein_coding	netrin 4 [Source:HGNC Symbol;Acc:HGNC:13658]	-
ENSG00000116990	163.6048119	233.3202991	180.536942	20.49724061	21.62791435	25.40240475	192.487351	22.50918657	3.09220867	2.24E-22	5.87E-21	MYCL	1	39895426	39902256	-	5063	protein_coding	MYCL proto-oncogene, bHLH transcription factor [Source:HGNC Symbol;Acc:HGNC:7555]	bHLH
ENSG00000060656	924.2731616	1008.341603	1368.615909	3234.009074	3076.570816	3522.14112	1100.410224	3277.57367	-1.574564602	2.29E-22	6.00E-21	PTPRU	1	29236516	29326813	+	6682	protein_coding	protein tyrosine phosphatase receptor type U [Source:HGNC Symbol;Acc:HGNC:9683]	-
ENSG00000235371	498.3364961	760.5518276	611.8196369	0	0	0	623.5693202	0	11.63832994	2.35E-22	6.17E-21	AL122018.1	1	236110061	236112370	+	2310	processed_pseudogene	aconitase 2, mitochondrial (ACO2) pseudogene	-
ENSG00000197837	152.3217214	218.8508232	191.4785749	13.66482707	24.8721015	7.816124539	187.5503732	15.4510177	3.613008499	2.38E-22	6.23E-21	HIST4H4	12	14767999	14771131	-	2578	protein_coding	histone cluster 4 H4 [Source:HGNC Symbol;Acc:HGNC:20510]	-
ENSG00000181026	6942.861673	8446.556564	8592.828998	3115.580573	3301.501125	3404.899252	7994.082412	3273.99365	1.287820697	2.40E-22	6.27E-21	AEN	15	88621337	88632281	+	5976	protein_coding	apoptosis enhancing nuclease [Source:HGNC Symbol;Acc:HGNC:25722]	-
ENSG00000116954	656.2997627	870.8815815	772.2969187	245.9668873	237.9070578	225.6905961	766.4927543	236.5215137	1.697068915	2.53E-22	6.62E-21	RRAGC	1	38838198	38859772	-	5116	protein_coding	Ras related GTP binding C [Source:HGNC Symbol;Acc:HGNC:19902]	-
ENSG00000172965	1320.121586	1285.974672	1342.17363	494.2112458	525.5583186	530.5194531	1316.089962	516.7630058	1.348338883	2.56E-22	6.69E-21	MIR4435-2HG	2	111036776	111523376	-	17263	lncRNA	MIR4435-2 host gene [Source:HGNC Symbol;Acc:HGNC:35163]	-
ENSG00000126878	749.3852592	583.3007477	767.737905	1862.971424	1888.116922	2085.928236	700.1413039	1945.672194	-1.474833757	2.63E-22	6.87E-21	AIF1L	9	131096476	131123152	+	5299	protein_coding	allograft inflammatory factor 1 like [Source:HGNC Symbol;Acc:HGNC:28904]	-
ENSG00000177225	765.3696374	838.3252607	1036.719713	2567.848754	2239.57053	2563.688849	880.1382035	2457.036044	-1.481033094	2.67E-22	6.95E-21	GATD1	11	767220	777488	-	5510	protein_coding	glutamine amidotransferase like class 1 domain containing 1 [Source:HGNC Symbol;Acc:HGNC:26616]	-
ENSG00000133195	169.2463572	234.2246413	284.4824541	873.4101971	788.3374779	871.4978861	229.3178175	844.415187	-1.88007445	2.77E-22	7.20E-21	SLC39A11	17	72645949	73092712	-	5583	protein_coding	solute carrier family 39 member 11 [Source:HGNC Symbol;Acc:HGNC:14463]	-
ENSG00000184454	48.89339207	63.30395712	71.12061352	319.9847006	288.7326565	289.1966079	61.10598757	299.304655	-2.290863823	2.81E-22	7.30E-21	NCMAP	1	24556087	24609328	+	4146	protein_coding	non-compact myelin associated protein [Source:HGNC Symbol;Acc:HGNC:29332]	-
ENSG00000260231	1190.366045	1365.556789	1538.211218	482.8238899	501.7676128	477.7606124	1364.711351	487.450705	1.48543391	2.82E-22	7.31E-21	KDM7A-DT	7	140177184	140179640	+	2457	lncRNA	KDM7A divergent transcript [Source:HGNC Symbol;Acc:HGNC:48959]	-
ENSG00000066557	1684.001254	1607.920511	931.8623977	370.0890666	364.4303567	299.9437792	1407.928054	344.8210675	2.03036293	2.82E-22	7.31E-21	LRRC40	1	70144805	70205579	-	2843	protein_coding	leucine rich repeat containing 40 [Source:HGNC Symbol;Acc:HGNC:26004]	-
novel.211	507.7390715	733.4215603	589.0245684	0	0	0	610.0617334	0	11.60672063	2.84E-22	7.37E-21	-	17	80980628	80987621	+	6994	-	PF13900:Putative domain of unknown function	-
ENSG00000288007	330.970654	366.258609	345.5732375	1.138735589	0	1.954031135	347.6008335	1.030922241	8.356756745	2.84E-22	7.37E-21	AC092803.4	1	212559363	212561399	+	1571	lncRNA	novel transcript	-
ENSG00000029639	409.9522873	333.7022882	441.3125249	1334.598111	1071.663156	1199.775117	394.9890335	1202.012128	-1.605563487	2.85E-22	7.37E-21	TFB1M	6	155256134	155314493	-	4111	protein_coding	transcription factor B1, mitochondrial [Source:HGNC Symbol;Acc:HGNC:17037]	-
ENSG00000169213	935.556252	1147.610308	1049.484951	362.1179174	384.9768754	349.7715731	1044.21717	365.622122	1.514384908	2.93E-22	7.58E-21	RAB3B	1	51907956	51990700	-	12780	protein_coding	RAB3B, member RAS oncogene family [Source:HGNC Symbol;Acc:HGNC:9778]	-
ENSG00000132846	140.0983734	122.9905453	120.3579613	421.3321681	469.3257413	510.0021261	127.8156267	466.8866785	-1.870040424	3.04E-22	7.84E-21	ZBED3	5	77072072	77087285	-	6476	protein_coding	zinc finger BED-type containing 3 [Source:HGNC Symbol;Acc:HGNC:20711]	zf-BED
ENSG00000026559	249.168248	299.3372829	195.1257858	1.138735589	1.081395717	1.954031135	247.8771056	1.39138748	7.454027654	3.06E-22	7.89E-21	KCNG1	20	51003656	51023107	-	5415	protein_coding	potassium voltage-gated channel modifier subfamily G member 1 [Source:HGNC Symbol;Acc:HGNC:6248]	-
ENSG00000229373	594.2427651	633.0395712	547.0816425	0	0	0	591.4546596	0	11.56188745	3.22E-22	8.30E-21	LINC00452	13	113888306	113923512	+	3653	lncRNA	long intergenic non-protein coding RNA 452 [Source:HGNC Symbol;Acc:HGNC:42800]	-
ENSG00000141736	1449.877126	1410.773901	2153.678066	4841.903726	5136.629657	6066.289658	1671.443031	5348.274347	-1.678026577	3.23E-22	8.32E-21	ERBB2	17	39687914	39730426	+	10321	protein_coding	erb-b2 receptor tyrosine kinase 2 [Source:HGNC Symbol;Acc:HGNC:3430]	-
ENSG00000137845	1084.116943	1096.0628	981.0997455	2443.726575	2877.594004	2534.378382	1053.75983	2618.56632	-1.313255125	3.43E-22	8.83E-21	ADAM10	15	58588809	58749791	-	15979	protein_coding	ADAM metallopeptidase domain 10 [Source:HGNC Symbol;Acc:HGNC:188]	-
ENSG00000162298	802.0396814	941.4202765	1090.516074	2830.896675	2352.035685	3019.955119	944.6586773	2734.295826	-1.533274111	3.52E-22	9.05E-21	SYVN1	11	65121780	65134533	-	5496	protein_coding	synoviolin 1 [Source:HGNC Symbol;Acc:HGNC:20738]	-
ENSG00000124098	2459.713724	2277.133772	2770.968519	6325.676199	5937.943884	5713.587038	2502.605338	5992.402373	-1.259653315	3.58E-22	9.19E-21	FAM210B	20	56358974	56368663	+	3518	protein_coding	family with sequence similarity 210 member B [Source:HGNC Symbol;Acc:HGNC:16102]	-
ENSG00000116991	183.3502202	182.6771334	113.0635394	1.138735589	2.162791435	4.885077837	159.6969644	2.728868287	5.826290445	3.71E-22	9.53E-21	SIPA1L2	1	232397965	232561558	-	7641	protein_coding	signal induced proliferation associated 1 like 2 [Source:HGNC Symbol;Acc:HGNC:23800]	-
ENSG00000149115	2999.421552	4049.644571	3589.767378	1343.707995	1080.314322	1338.511327	3546.277833	1254.177881	1.499542235	3.78E-22	9.70E-21	TNKS1BP1	11	57299638	57324952	-	7149	protein_coding	tankyrase 1 binding protein 1 [Source:HGNC Symbol;Acc:HGNC:19081]	-
ENSG00000154553	831.1876651	895.2988221	754.0608639	256.2155076	270.3489293	298.9667636	826.849117	275.1770668	1.586182584	3.81E-22	9.77E-21	PDLIM3	4	185500660	185535612	-	9117	protein_coding	PDZ and LIM domain 3 [Source:HGNC Symbol;Acc:HGNC:20767]	-
ENSG00000039523	1463.980989	1729.102371	1682.276051	611.5010115	614.2327674	656.5544612	1625.119804	627.4294134	1.372769528	3.95E-22	1.01E-20	RIPOR1	16	67518418	67546788	+	6729	protein_coding	RHO family interacting cell polarization regulator 1 [Source:HGNC Symbol;Acc:HGNC:25836]	-
ENSG00000159885	266.0928837	247.789775	187.8313639	39.85574563	35.68605867	26.37942032	233.9046742	33.97374154	2.789761441	4.08E-22	1.04E-20	ZNF222	19	44025342	44033110	+	2001	protein_coding	zinc finger protein 222 [Source:HGNC Symbol;Acc:HGNC:13015]	zf-C2H2
novel.90	36.67004405	27.13026734	54.70816425	259.6317144	291.9768437	230.5756739	39.50282521	260.7280773	-2.722116113	4.23E-22	1.08E-20	-	11	2206309	2213587	-	4886	-	PF13900:Putative domain of unknown function	-
ENSG00000150764	79.92189088	119.3731763	171.4189146	504.4598661	737.5118792	687.8189594	123.5713273	643.2635682	-2.379609436	4.54E-22	1.16E-20	DIXDC1	11	111927144	112022653	+	8438	protein_coding	DIX domain containing 1 [Source:HGNC Symbol;Acc:HGNC:23695]	-
novel.457	545.3493731	618.5700952	549.8170507	0	0	0	571.2455063	0	11.51177922	4.94E-22	1.26E-20	-	4	122786493	122813176	+	3633	-	-	-
ENSG00000196562	1473.383565	1487.642992	2027.849288	4567.468449	4396.954986	4718.98519	1662.958615	4561.136209	-1.455621166	4.96E-22	1.26E-20	SULF2	20	47656348	47786616	-	6657	protein_coding	sulfatase 2 [Source:HGNC Symbol;Acc:HGNC:20392]	-
ENSG00000170498	116.5919349	164.5902885	160.4772818	9.109884715	11.89535289	9.770155673	147.2198351	10.25846443	3.843165073	5.03E-22	1.28E-20	KISS1	1	204190341	204196491	-	714	protein_coding	KiSS-1 metastasis suppressor [Source:HGNC Symbol;Acc:HGNC:6341]	-
novel.382	337.5524568	311.0937321	365.6328977	1.138735589	0	1.954031135	338.0930289	1.030922241	8.316712124	5.10E-22	1.30E-20	-	21	28992996	28996210	+	1522	-	PF13900:Putative domain of unknown function	-
ENSG00000244617	145.7399187	198.0509515	173.2425201	22.77471179	9.732561456	7.816124539	172.3444634	13.44113259	3.701989805	5.19E-22	1.32E-20	ASPRV1	2	69960089	69962265	-	2177	protein_coding	aspartic peptidase retroviral like 1 [Source:HGNC Symbol;Acc:HGNC:26321]	-
ENSG00000173930	143.8594036	125.703572	88.44486554	439.5519375	764.5467721	568.6230602	119.335947	590.9072566	-2.30862465	5.21E-22	1.32E-20	SLCO4C1	5	102233986	102296284	-	5069	protein_coding	solute carrier organic anion transporter family member 4C1 [Source:HGNC Symbol;Acc:HGNC:23612]	-
ENSG00000164938	598.0037953	746.0823517	584.4655547	1661.415225	1758.349436	1787.938488	642.8505672	1735.90105	-1.433083491	5.38E-22	1.36E-20	TP53INP1	8	94925972	94949378	-	5643	protein_coding	tumor protein p53 inducible nuclear protein 1 [Source:HGNC Symbol;Acc:HGNC:18022]	-
ENSG00000169679	390.206879	293.9112295	330.072591	916.6821495	1143.035273	1081.556233	338.0635665	1047.091219	-1.631619817	5.64E-22	1.43E-20	BUB1	2	110637528	110678063	-	6304	protein_coding	BUB1 mitotic checkpoint serine/threonine kinase [Source:HGNC Symbol;Acc:HGNC:1148]	-
ENSG00000181523	625.2712639	494.6752077	633.7029026	1698.993499	1486.919111	1698.053056	584.5497914	1627.988556	-1.477876536	5.89E-22	1.49E-20	SGSH	17	80206716	80220923	-	6661	protein_coding	N-sulfoglucosamine sulfohydrolase [Source:HGNC Symbol;Acc:HGNC:10818]	-
ENSG00000108654	25092.65296	21980.94259	21575.07637	9988.98859	10582.53849	9908.891884	22882.89064	10160.13965	1.171350099	6.02E-22	1.52E-20	DDX5	17	64498254	64508199	-	8560	protein_coding	DEAD-box helicase 5 [Source:HGNC Symbol;Acc:HGNC:2746]	-
ENSG00000235865	139.1581159	191.7205558	141.3294243	5.693677947	11.89535289	15.63224908	157.4026987	11.07375997	3.810217798	6.25E-22	1.58E-20	GSN-AS1	9	121280768	121285530	-	4763	lncRNA	GSN antisense RNA 1 [Source:HGNC Symbol;Acc:HGNC:23372]	-
novel.549	568.8558115	637.5612824	485.9908591	0	0	0	564.1359843	0	11.49367196	6.53E-22	1.65E-20	-	6	168166814	168178727	+	9711	-	PF13900:Putative domain of unknown function	-
ENSG00000134970	1062.49102	1111.436618	812.4162391	2683.999784	2970.594035	2601.792456	995.4479592	2752.128758	-1.467114396	6.86E-22	1.73E-20	TMED7	5	115613210	115632992	-	4055	protein_coding	transmembrane p24 trafficking protein 7 [Source:HGNC Symbol;Acc:HGNC:24253]	-
ENSG00000278330	119.4127075	136.5556789	178.7133365	4.554942358	2.162791435	2.931046702	144.8939077	3.216260165	5.505777951	6.96E-22	1.75E-20	AC018529.2	18	77112602	77115726	+	3125	lncRNA	novel transcript, antisense to MBP	-
ENSG00000184205	2072.327618	1804.162778	1537.299415	688.9350316	610.9885803	632.1290721	1804.596604	644.0175613	1.486684547	6.99E-22	1.76E-20	TSPYL2	X	53082367	53088540	+	4948	protein_coding	TSPY like 2 [Source:HGNC Symbol;Acc:HGNC:24358]	-
ENSG00000131482	14.1038631	16.2781604	23.70687117	163.9779249	151.3954004	178.7938488	18.02963156	164.7223914	-3.190647939	7.31E-22	1.84E-20	G6PC	17	42900797	42914438	+	4365	protein_coding	glucose-6-phosphatase catalytic subunit [Source:HGNC Symbol;Acc:HGNC:4056]	-
ENSG00000120318	208.7371738	204.3813473	214.2736433	36.43953886	20.54651863	32.24151372	209.1307215	29.74252374	2.814502014	7.44E-22	1.87E-20	ARAP3	5	141653401	141682230	-	6195	protein_coding	ArfGAP with RhoGAP domain, ankyrin repeat and PH domain 3 [Source:HGNC Symbol;Acc:HGNC:24097]	-
ENSG00000188643	3589.903287	3886.862967	4499.74651	1706.964648	1492.32609	1570.064017	3992.170921	1589.784918	1.328484507	7.44E-22	1.87E-20	S100A16	1	153606886	153613145	-	1701	protein_coding	S100 calcium binding protein A16 [Source:HGNC Symbol;Acc:HGNC:20441]	-
ENSG00000155561	528.4247373	518.1881061	577.1711328	1284.493745	1742.128501	1642.363169	541.2613254	1556.328471	-1.524008654	7.67E-22	1.92E-20	NUP205	7	135557917	135648757	+	7621	protein_coding	nucleoporin 205 [Source:HGNC Symbol;Acc:HGNC:18658]	-
novel.522	538.7675703	648.4133893	479.6082399	0	0	0	555.5963998	0	11.47170464	8.24E-22	2.06E-20	-	6	34223998	34228921	+	4924	-	PF13900:Putative domain of unknown function	-
ENSG00000131724	1784.60881	1698.354735	1826.340883	3838.677672	3965.478095	4145.477052	1769.768143	3983.21094	-1.170457295	8.28E-22	2.07E-20	IL13RA1	X	118727133	118794535	+	4650	protein_coding	interleukin 13 receptor subunit alpha 1 [Source:HGNC Symbol;Acc:HGNC:5974]	-
ENSG00000137161	2030.016028	1833.10173	2516.575555	6077.431841	5248.013416	5670.598353	2126.564438	5665.34787	-1.413614072	8.60E-22	2.15E-20	CNPY3	6	42929192	42939294	+	1719	protein_coding	canopy FGF signaling regulator 3 [Source:HGNC Symbol;Acc:HGNC:11968]	-
ENSG00000137819	264.2123687	367.1629513	349.2204485	74.01781331	33.52326724	45.91973166	326.8652561	51.15360407	2.681171289	8.71E-22	2.18E-20	PAQR5	15	69298912	69407780	+	6259	protein_coding	progestin and adipoQ receptor family member 5 [Source:HGNC Symbol;Acc:HGNC:29645]	-
ENSG00000145012	622.4504913	631.2308867	558.0232753	1490.604887	1513.954004	1512.420098	603.9015511	1505.659663	-1.318065983	8.88E-22	2.22E-20	LPP	3	188153284	188890671	+	25535	protein_coding	LIM domain containing preferred translocation partner in lipoma [Source:HGNC Symbol;Acc:HGNC:6679]	-
ENSG00000174343	180.5294476	185.3901601	101.2101039	5.693677947	3.244187152	0.977015567	155.7099039	3.304960222	5.601203197	9.08E-22	2.27E-20	CHRNA9	4	40335333	40355217	+	3164	protein_coding	cholinergic receptor nicotinic alpha 9 subunit [Source:HGNC Symbol;Acc:HGNC:14079]	-
ENSG00000090889	278.3162318	204.3813473	196.0375886	698.0449163	789.4188736	819.716061	226.2450559	769.0599503	-1.766136437	9.43E-22	2.35E-20	KIF4A	X	70290104	70420886	+	4573	protein_coding	kinesin family member 4A [Source:HGNC Symbol;Acc:HGNC:13339]	-
ENSG00000070614	955.3016604	1142.184255	1241.875328	2676.028635	3364.222076	3803.521604	1113.120415	3281.257438	-1.559756073	1.03E-21	2.56E-20	NDST1	5	150485818	150558211	+	9510	protein_coding	N-deacetylase and N-sulfotransferase 1 [Source:HGNC Symbol;Acc:HGNC:7680]	-
ENSG00000106927	29314.40932	28531.99781	42906.70142	108545.4151	90233.82144	99560.81736	33584.36952	99446.68464	-1.566130355	1.08E-21	2.68E-20	AMBP	9	114060127	114078328	-	1897	protein_coding	alpha-1-microglobulin/bikunin precursor [Source:HGNC Symbol;Acc:HGNC:453]	-
ENSG00000143921	152.3217214	125.703572	140.4176216	434.9969951	520.15134	558.8529045	139.4809717	504.6670799	-1.856388855	1.10E-21	2.75E-20	ABCG8	2	43831942	43882988	+	10179	protein_coding	ATP binding cassette subfamily G member 8 [Source:HGNC Symbol;Acc:HGNC:13887]	-
ENSG00000146376	1189.425788	890.7771108	826.0932802	2822.925526	3217.152259	2589.091253	968.7653929	2876.389679	-1.570136377	1.11E-21	2.75E-20	ARHGAP18	6	129576132	129710177	-	4592	protein_coding	Rho GTPase activating protein 18 [Source:HGNC Symbol;Acc:HGNC:21035]	-
ENSG00000145907	1814.697052	1837.623441	1742.455031	3830.706523	4777.606279	4415.133349	1798.258508	4341.148717	-1.271553236	1.17E-21	2.91E-20	G3BP1	5	151771045	151812785	+	12406	protein_coding	G3BP stress granule assembly factor 1 [Source:HGNC Symbol;Acc:HGNC:30292]	-
novel.594	184.2904778	177.2510799	138.5940161	0	4.325582869	1.954031135	166.7118579	2.093204668	6.297037072	1.22E-21	3.03E-20	-	7	55744080	55750638	-	4169	-	PF15788:Domain of unknown function (DUF4705)	-
ENSG00000116299	161.7242968	152.8338393	99.38649839	6.832413536	5.406978586	4.885077837	137.9815448	5.708156653	4.603826569	1.23E-21	3.05E-20	KIAA1324	1	109113679	109206781	+	9194	protein_coding	KIAA1324 [Source:HGNC Symbol;Acc:HGNC:29618]	-
ENSG00000011426	368.5809556	267.6853044	227.0388816	937.1793901	1150.605043	981.9006452	287.7683805	1023.228359	-1.830675	1.25E-21	3.08E-20	ANLN	7	36389821	36453791	+	5997	protein_coding	anillin actin binding protein [Source:HGNC Symbol;Acc:HGNC:14082]	-
ENSG00000121101	811.4422568	529.9445553	382.045347	0	0	0	574.4773864	0	11.51964822	1.29E-21	3.19E-20	TEX14	17	58556678	58692055	-	5325	protein_coding	testis expressed 14, intercellular bridge forming factor [Source:HGNC Symbol;Acc:HGNC:11737]	-
ENSG00000128165	1151.815486	1389.97403	1132.459	434.9969951	353.6163996	452.3582077	1224.749505	413.6572008	1.565639701	1.30E-21	3.21E-20	ADM2	22	50481543	50486440	+	4289	protein_coding	adrenomedullin 2 [Source:HGNC Symbol;Acc:HGNC:28898]	-
ENSG00000139531	151.3814639	150.1208126	225.2152762	663.8828486	612.069976	659.4855079	175.5725175	645.1461108	-1.877317557	1.35E-21	3.33E-20	SUOX	12	55997180	56006641	+	5008	protein_coding	sulfite oxidase [Source:HGNC Symbol;Acc:HGNC:11460]	-
ENSG00000197461	233.1838699	204.3813473	289.0414678	47.82689475	29.19768437	31.26449815	242.2022283	36.09635909	2.752230097	1.46E-21	3.61E-20	PDGFA	7	497258	520296	-	4151	protein_coding	platelet derived growth factor subunit A [Source:HGNC Symbol;Acc:HGNC:8799]	-
ENSG00000162104	648.7777024	825.6644692	970.1581127	2143.100379	2684.02417	2970.127325	814.8667614	2599.083958	-1.673424511	1.51E-21	3.72E-20	ADCY9	16	3953387	4116442	-	10613	protein_coding	adenylate cyclase 9 [Source:HGNC Symbol;Acc:HGNC:240]	-
ENSG00000213585	3265.514436	3164.293514	3350.87506	7523.626039	6909.037238	6954.396808	3260.22767	7129.020028	-1.128696496	1.58E-21	3.88E-20	VDAC1	5	133971871	134004975	-	3049	protein_coding	voltage dependent anion channel 1 [Source:HGNC Symbol;Acc:HGNC:12669]	-
ENSG00000176531	1639.809149	1865.65805	2267.653408	743.5943399	577.465313	580.347247	1924.373536	633.8023	1.603010598	1.63E-21	4.00E-20	PHLDB3	19	43474954	43504935	-	4553	protein_coding	pleckstrin homology like domain family B member 3 [Source:HGNC Symbol;Acc:HGNC:30499]	-
ENSG00000144645	1678.359708	1896.405687	1488.062068	464.6041205	627.209516	611.6117451	1687.609154	567.8084605	1.57075024	1.64E-21	4.02E-20	OSBPL10	3	31657890	32077580	-	12093	protein_coding	oxysterol binding protein like 10 [Source:HGNC Symbol;Acc:HGNC:16395]	-
ENSG00000243364	52.65442223	56.9735614	76.59142995	301.7649312	285.4884694	298.9667636	62.07313786	295.4067214	-2.250043676	1.88E-21	4.61E-20	EFNA4	1	155063737	155069553	+	1257	protein_coding	ephrin A4 [Source:HGNC Symbol;Acc:HGNC:3224]	-
ENSG00000170540	3522.204744	3331.596829	3174.897132	7724.043503	7391.339728	7057.960458	3342.899568	7391.114563	-1.144667516	1.91E-21	4.68E-20	ARL6IP1	16	18791669	18801572	-	3558	protein_coding	ADP ribosylation factor like GTPase 6 interacting protein 1 [Source:HGNC Symbol;Acc:HGNC:697]	-
ENSG00000271601	128.8152829	155.5468661	218.832657	724.2358348	601.2560188	650.6923678	167.731602	658.7280738	-1.972828674	1.92E-21	4.70E-20	LIX1L	1	145933423	145958017	-	3991	protein_coding	limb and CNS expressed 1 like [Source:HGNC Symbol;Acc:HGNC:28715]	-
ENSG00000149809	966.5847509	911.5769825	1657.657377	4532.167646	4101.733956	4165.994379	1178.60637	4266.631994	-1.855940471	1.98E-21	4.85E-20	TM7SF2	11	65111845	65116396	+	3420	protein_coding	transmembrane 7 superfamily member 2 [Source:HGNC Symbol;Acc:HGNC:11863]	-
ENSG00000130517	743.7437139	1021.906736	1499.0037	4076.67341	3855.175732	4136.683912	1088.21805	4022.844351	-1.886125952	2.01E-21	4.91E-20	PGPEP1	19	18340598	18369950	+	7509	protein_coding	pyroglutamyl-peptidase I [Source:HGNC Symbol;Acc:HGNC:13568]	-
ENSG00000254718	147.6204337	128.4165987	171.4189146	3.416206768	2.162791435	1.954031135	149.1519824	2.511009779	5.909715747	2.01E-21	4.91E-20	AL157756.1	14	60240121	60248765	-	3154	lncRNA	novel transcript, antisense to PPM1A	-
ENSG00000149742	11.28309048	12.66079142	28.26588486	173.0878096	170.8605233	183.6789267	17.40325559	175.8757532	-3.335421943	2.02E-21	4.94E-20	SLC22A9	11	63369785	63410294	+	2366	protein_coding	solute carrier family 22 member 9 [Source:HGNC Symbol;Acc:HGNC:16261]	-
ENSG00000133065	969.4055235	1088.828062	806.9454227	186.7526367	244.3954321	319.4840905	955.0596695	250.2107198	1.929798355	2.09E-21	5.10E-20	SLC41A1	1	205789094	205813748	-	6378	protein_coding	solute carrier family 41 member 1 [Source:HGNC Symbol;Acc:HGNC:19429]	-
ENSG00000236453	674.164656	787.682095	537.0518124	1.138735589	1.081395717	0	666.2995211	0.740043769	9.877721708	2.10E-21	5.11E-20	AC003092.1	7	94022833	94066661	+	1064	lncRNA	novel transcript	-
ENSG00000162407	950.6003727	892.5857953	980.1879428	2141.961644	2226.593782	2509.952992	941.1247036	2292.836139	-1.284922678	2.14E-21	5.21E-20	PLPP3	1	56494761	56645301	-	5272	protein_coding	phospholipid phosphatase 3 [Source:HGNC Symbol;Acc:HGNC:9229]	-
ENSG00000274528	173.0073873	220.6595077	172.3307174	28.46838973	23.79070578	22.47135805	188.6658708	24.91015119	2.925295913	2.29E-21	5.57E-20	AC090970.2	15	52017167	52018032	-	866	lncRNA	novel transcript	-
ENSG00000182095	971.2860386	1213.627292	1889.255272	4888.591885	4580.792258	5806.403517	1358.056201	5091.92922	-1.906636556	2.40E-21	5.83E-20	TNRC18	7	5306790	5425414	-	12572	protein_coding	trinucleotide repeat containing 18 [Source:HGNC Symbol;Acc:HGNC:11962]	-
novel.361	53.59467977	54.26053467	74.76782447	271.0190703	308.1977794	297.0127325	60.8743463	292.0765274	-2.262280155	2.41E-21	5.85E-20	-	20	48394761	48399721	+	2463	-	-	-
ENSG00000150712	643.1361572	661.978523	615.4668478	1454.165348	1878.384361	1874.892874	640.1938427	1735.814194	-1.439328656	2.41E-21	5.85E-20	MTMR12	5	32226994	32312987	-	5523	protein_coding	myotubularin related protein 12 [Source:HGNC Symbol;Acc:HGNC:18191]	-
ENSG00000136932	489.8741782	589.6311434	610.9078341	165.1166605	179.5116891	147.5293507	563.4710519	164.0525667	1.781497502	2.42E-21	5.87E-20	TRMO	9	97904489	97922570	-	4203	protein_coding	tRNA methyltransferase O [Source:HGNC Symbol;Acc:HGNC:30967]	-
ENSG00000165494	2508.607116	2566.52329	2066.145003	849.4967497	976.5003327	938.9119602	2380.425136	921.6363475	1.368718784	2.47E-21	6.00E-20	PCF11	11	83156988	83187451	+	9951	protein_coding	PCF11 cleavage and polyadenylation factor subunit [Source:HGNC Symbol;Acc:HGNC:30097]	-
ENSG00000277449	235.0643849	283.9634648	232.5096981	45.54942358	48.66280728	47.8737628	250.5125159	47.36199788	2.402626156	2.57E-21	6.21E-20	CEBPB-AS1	20	50184598	50191498	-	2648	lncRNA	CEBPB antisense RNA 1 [Source:HGNC Symbol;Acc:HGNC:51226]	-
ENSG00000234028	297.1213826	402.4322988	271.7172158	71.74034213	58.39536873	61.55198074	323.7569657	63.8958972	2.342874037	2.58E-21	6.24E-20	EIF2AK3-DT	2	88627539	88631821	+	4283	lncRNA	EIF2AK3 divergent transcript [Source:HGNC Symbol;Acc:HGNC:54066]	-
ENSG00000196756	1627.585801	1524.721024	1674.069826	693.4899739	567.7327516	621.3819008	1608.792217	627.5348754	1.358543317	3.03E-21	7.32E-20	SNHG17	20	38419638	38435409	-	11824	lncRNA	small nucleolar RNA host gene 17 [Source:HGNC Symbol;Acc:HGNC:48600]	-
ENSG00000267123	295.2408675	429.5625661	289.0414678	67.18539977	62.7209516	72.29915198	337.9483005	67.40183445	2.325030472	3.13E-21	7.56E-20	SCAT1	17	78605233	78632155	-	4576	lncRNA	S-phase cancer associated transcript 1 [Source:HGNC Symbol;Acc:HGNC:52930]	-
ENSG00000132680	2021.55371	2175.84744	2067.056806	916.6821495	889.9886753	888.1071507	2088.152652	898.2593252	1.217149717	3.33E-21	8.03E-20	KHDC4	1	155913045	155934413	-	5646	protein_coding	KH domain containing 4, pre-mRNA splicing factor [Source:HGNC Symbol;Acc:HGNC:29145]	-
ENSG00000115365	747.5047441	662.8828652	776.8559323	1722.906947	2442.872925	2073.227034	729.0811806	2079.668969	-1.512372893	3.36E-21	8.10E-20	LANCL1	2	210431249	210477652	-	5254	protein_coding	LanC like 1 [Source:HGNC Symbol;Acc:HGNC:6508]	-
ENSG00000173598	1826.9204	1678.459206	1705.982922	3864.86859	4278.001458	3778.119199	1737.120842	3973.663082	-1.19377441	3.41E-21	8.21E-20	NUDT4	12	93377883	93408146	+	10078	protein_coding	nudix hydrolase 4 [Source:HGNC Symbol;Acc:HGNC:8051]	-
ENSG00000187772	313.1057607	313.8067588	317.3073526	819.8896244	1104.105027	898.8543219	314.7399574	940.9496579	-1.58001857	3.42E-21	8.23E-20	LIN28B	6	104936616	105083332	+	5943	protein_coding	lin-28 homolog B [Source:HGNC Symbol;Acc:HGNC:32207]	CSD
ENSG00000183876	648.7777024	594.1528546	1003.894814	2348.072785	2475.314797	2854.839488	748.9417903	2559.409023	-1.772955364	3.51E-21	8.45E-20	ARSI	5	150296343	150339307	-	3221	protein_coding	arylsulfatase family member I [Source:HGNC Symbol;Acc:HGNC:32521]	-
ENSG00000158769	1085.057201	1143.088597	1399.617202	3540.328947	2932.745185	3091.277255	1209.254333	3188.117129	-1.39843269	3.55E-21	8.52E-20	F11R	1	160995211	161021343	-	5061	protein_coding	F11 receptor [Source:HGNC Symbol;Acc:HGNC:14685]	-
ENSG00000068976	141.9788885	158.2598928	124.0051723	10.2486203	3.244187152	0	141.4146512	4.497602485	5.037218488	3.63E-21	8.71E-20	PYGM	11	64746389	64759974	-	4658	protein_coding	glycogen phosphorylase, muscle associated [Source:HGNC Symbol;Acc:HGNC:9726]	-
ENSG00000119946	180.5294476	180.8684489	273.5408212	732.206984	719.128152	903.7393998	211.6462393	785.0248452	-1.891292459	3.65E-21	8.76E-20	CNNM1	10	99329356	99394330	+	6156	protein_coding	cyclin and CBS domain divalent metal cation transport mediator 1 [Source:HGNC Symbol;Acc:HGNC:102]	-
ENSG00000214866	504.9182988	630.3265444	374.7509251	0	0	0	503.3319228	0	11.32916089	3.88E-21	9.29E-20	DCDC2C	2	3703575	3848008	+	2856	protein_coding	doublecortin domain containing 2C [Source:HGNC Symbol;Acc:HGNC:32696]	-
ENSG00000210144	29.14798373	35.26934754	56.53176972	275.5740126	215.1977477	288.2195924	40.316367	259.6637842	-2.686297985	3.90E-21	9.34E-20	MT-TY	MT	5826	5891	-	66	Mt_tRNA	mitochondrially encoded tRNA-Tyr (UAU/C) [Source:HGNC Symbol;Acc:HGNC:7502]	-
ENSG00000116741	365.760183	296.6242562	199.6847995	47.82689475	34.60466295	16.60926464	287.3564129	33.01360745	3.133734153	4.10E-21	9.80E-20	RGS2	1	192809039	192812275	+	2088	protein_coding	regulator of G protein signaling 2 [Source:HGNC Symbol;Acc:HGNC:9998]	-
ENSG00000261644	501.1572687	560.6921916	399.369599	0	0	0	487.0730198	0	11.28175497	4.34E-21	1.04E-19	AC007728.2	16	50727417	50742815	-	3409	lncRNA	novel transcript, antisense to CYLD and NOD2	-
ENSG00000164970	1356.79163	2235.534028	1505.38632	473.7140052	506.0931957	523.6803441	1699.237326	501.162515	1.761341185	4.41E-21	1.05E-19	FAM219A	9	34398184	34458570	-	3782	protein_coding	family with sequence similarity 219 member A [Source:HGNC Symbol;Acc:HGNC:19920]	-
ENSG00000008516	131.6360556	174.5380532	146.8002407	14.80356266	2.162791435	1.954031135	150.9914498	6.306795077	4.627542437	4.45E-21	1.06E-19	MMP25	16	3046561	3060726	+	4246	protein_coding	matrix metallopeptidase 25 [Source:HGNC Symbol;Acc:HGNC:14246]	-
ENSG00000105085	484.232633	491.0578388	467.7548043	158.2842469	109.2209674	127.0120238	481.015092	131.505746	1.872700971	4.52E-21	1.08E-19	MED26	19	16574907	16629062	-	5330	protein_coding	mediator complex subunit 26 [Source:HGNC Symbol;Acc:HGNC:2376]	-
ENSG00000170579	407.1315147	355.4065021	214.2736433	0	3.244187152	0	325.6038867	1.081395717	8.259178703	4.55E-21	1.08E-19	DLGAP1	18	3496032	4455307	-	12078	protein_coding	DLG associated protein 1 [Source:HGNC Symbol;Acc:HGNC:2905]	-
ENSG00000152291	4696.586411	5089.638152	4941.059034	10329.47053	14446.36539	14878.97007	4909.094533	13218.26866	-1.429052018	4.62E-21	1.10E-19	TGOLN2	2	85318020	85328296	-	6952	protein_coding	trans-golgi network protein 2 [Source:HGNC Symbol;Acc:HGNC:15450]	-
ENSG00000279520	113.7711623	170.016342	145.888438	13.66482707	8.651165738	7.816124539	143.2253141	10.04403912	3.846653909	4.76E-21	1.13E-19	AC093525.8	16	2516658	2517999	+	1342	TEC	tec	-
ENSG00000256955	167.3658421	134.7469944	136.7704106	3.416206768	0	3.908062269	146.2944157	2.441423012	5.887106404	4.92E-21	1.17E-19	AC131009.2	12	131857420	131864538	+	770	lncRNA	novel transcript	-
ENSG00000016391	1344.568282	1089.732405	1640.333125	3499.334466	4019.547881	4206.052017	1358.21127	3908.311455	-1.524951228	5.18E-21	1.23E-19	CHDH	3	53812335	53846419	-	7787	protein_coding	choline dehydrogenase [Source:HGNC Symbol;Acc:HGNC:24288]	-
ENSG00000115295	193.6930532	179.0597644	117.6225531	15.94229825	16.22093576	8.793140106	163.4584569	13.65212471	3.5935278	5.60E-21	1.33E-19	CLIP4	2	29097705	29189643	+	7781	protein_coding	CAP-Gly domain containing linker protein family member 4 [Source:HGNC Symbol;Acc:HGNC:26108]	-
ENSG00000113273	1934.109759	1802.354093	2059.762384	4094.893179	4985.234257	4933.928615	1932.075412	4671.352017	-1.273800246	5.65E-21	1.34E-19	ARSB	5	78777209	78986087	-	8899	protein_coding	arylsulfatase B [Source:HGNC Symbol;Acc:HGNC:714]	-
ENSG00000198892	258.5708234	315.6154433	340.1024211	70.60160654	46.50001584	64.48302744	304.7628959	60.52821661	2.332553944	5.66E-21	1.34E-19	SHISA4	1	201888680	201892306	+	1746	protein_coding	shisa family member 4 [Source:HGNC Symbol;Acc:HGNC:27139]	-
ENSG00000268205	120.3529651	98.57330465	115.7989477	803.9473261	392.5466454	504.1400327	111.5750725	566.8780014	-2.344580201	5.82E-21	1.38E-19	AC005261.1	19	57304305	57308562	+	4258	lncRNA	novel transcript	-
ENSG00000005889	299.0018976	258.6418819	224.3034734	810.7797396	843.4886595	733.7386911	260.6490843	796.0023634	-1.610736219	5.86E-21	1.39E-19	ZFX	X	24149173	24216255	+	9037	protein_coding	zinc finger protein X-linked [Source:HGNC Symbol;Acc:HGNC:12869]	zf-C2H2
ENSG00000262655	179.5891901	164.5902885	108.5045258	13.66482707	10.81395717	9.770155673	150.8946681	11.41631331	3.73126293	5.99E-21	1.42E-19	SPON1	11	13962723	14268133	+	5317	protein_coding	spondin 1 [Source:HGNC Symbol;Acc:HGNC:11252]	-
ENSG00000150991	38000.50847	36951.42411	33980.15262	17247.28924	16575.63355	14493.04893	36310.69507	16105.32391	1.172893809	6.01E-21	1.42E-19	UBC	12	124911604	124917368	-	3898	protein_coding	ubiquitin C [Source:HGNC Symbol;Acc:HGNC:12468]	-
ENSG00000173210	250.1085056	320.1371546	291.776876	56.93677947	57.31397302	66.43705858	287.3408454	60.22927035	2.252146858	6.01E-21	1.42E-19	ABLIM3	5	149141483	149260542	+	7225	protein_coding	actin binding LIM protein family member 3 [Source:HGNC Symbol;Acc:HGNC:29132]	-
ENSG00000247626	131.6360556	132.0339677	215.185446	579.616415	671.5467404	649.7153523	159.6184898	633.6261692	-1.988870225	6.19E-21	1.46E-19	MARS2	2	197705369	197708395	+	3027	protein_coding	methionyl-tRNA synthetase 2, mitochondrial [Source:HGNC Symbol;Acc:HGNC:25133]	-
ENSG00000225614	362.9394103	666.5002342	447.6951441	0	0	0	492.3782629	0	11.29759375	6.24E-21	1.47E-19	ZNF469	16	88382989	88440757	+	13744	protein_coding	zinc finger protein 469 [Source:HGNC Symbol;Acc:HGNC:23216]	zf-C2H2
ENSG00000099284	502.0975262	449.4580955	606.3488204	1421.142016	1387.430705	1449.891102	519.3014807	1419.487941	-1.450773866	6.50E-21	1.53E-19	H2AFY2	10	70052846	70112282	+	1932	protein_coding	H2A histone family member Y2 [Source:HGNC Symbol;Acc:HGNC:14453]	-
ENSG00000137812	84.62317858	49.73882345	71.12061352	349.5918259	354.6977953	291.1506391	68.49420518	331.8134201	-2.276990256	6.61E-21	1.55E-19	KNL1	15	40594020	40664342	+	10250	protein_coding	kinetochore scaffold 1 [Source:HGNC Symbol;Acc:HGNC:24054]	-
ENSG00000174456	64.87777024	77.77343303	104.8573148	366.6728598	343.8838381	375.1739779	82.50283936	361.9102252	-2.132448565	6.70E-21	1.57E-19	C12orf76	12	110027028	110073634	-	5061	protein_coding	chromosome 12 open reading frame 76 [Source:HGNC Symbol;Acc:HGNC:33790]	-
ENSG00000253616	190.8722806	268.5896466	222.4798679	38.71701004	34.60466295	39.08062269	227.3139317	37.4674319	2.600738767	6.80E-21	1.59E-19	AC107959.3	8	23071377	23074488	-	881	lncRNA	novel transcript	-
ENSG00000168234	451.3236191	535.3706087	552.5524589	1290.187423	1453.395844	1324.833109	513.0822289	1356.138792	-1.402039968	6.86E-21	1.61E-19	TTC39C	18	23992773	24135610	+	7188	protein_coding	tetratricopeptide repeat domain 39C [Source:HGNC Symbol;Acc:HGNC:26595]	-
ENSG00000173545	1644.510437	1682.980917	1871.019217	672.9927333	740.7560663	708.3362863	1732.836857	707.3616953	1.292502388	6.91E-21	1.62E-19	ZNF622	5	16451519	16465800	-	1707	protein_coding	zinc finger protein 622 [Source:HGNC Symbol;Acc:HGNC:30958]	zf-C2H2
ENSG00000162402	840.5902405	772.3082768	734.0012037	1801.479702	2209.29145	1940.352917	782.299907	1983.708023	-1.342545745	7.20E-21	1.68E-19	USP24	1	55066359	55215364	-	12023	protein_coding	ubiquitin specific peptidase 24 [Source:HGNC Symbol;Acc:HGNC:12623]	-
ENSG00000137713	542.5286004	616.7614108	623.6730724	1399.506039	1539.907501	1535.868472	594.3210279	1491.760671	-1.327703937	7.51E-21	1.76E-19	PPP2R1B	11	111726908	111766389	-	6686	protein_coding	protein phosphatase 2 scaffold subunit Abeta [Source:HGNC Symbol;Acc:HGNC:9303]	-
ENSG00000115170	1069.072823	1324.861388	855.2709678	304.0424024	352.5350038	329.2542462	1083.068393	328.6105508	1.720457579	7.76E-21	1.81E-19	ACVR1	2	157736444	157875862	-	4012	protein_coding	activin A receptor type 1 [Source:HGNC Symbol;Acc:HGNC:171]	-
ENSG00000158604	927.0939342	1064.410822	1367.704106	2888.97219	3266.896462	3347.255334	1119.736287	3167.707995	-1.500267949	7.77E-21	1.81E-19	TMED4	7	44577894	44582287	-	3769	protein_coding	transmembrane p24 trafficking protein 4 [Source:HGNC Symbol;Acc:HGNC:22301]	-
ENSG00000152952	2193.62084	2478.802092	1796.251393	5388.496809	5402.653004	5570.942765	2156.224775	5454.030859	-1.338823659	7.86E-21	1.83E-19	PLOD2	3	146069440	146163653	-	7663	protein_coding	procollagen-lysine,2-oxoglutarate 5-dioxygenase 2 [Source:HGNC Symbol;Acc:HGNC:9082]	-
ENSG00000154803	1171.560895	1618.772618	1598.390199	477.130212	535.2908801	483.6227058	1462.907904	498.6812659	1.552793771	7.92E-21	1.85E-19	FLCN	17	17212212	17237188	-	9786	protein_coding	folliculin [Source:HGNC Symbol;Acc:HGNC:27310]	-
novel.308	380.8043036	577.8746942	442.2243277	0	0	0	466.9677752	0	11.22112402	8.21E-21	1.91E-19	-	2	240346868	240354569	+	7702	-	-	-
ENSG00000198252	167.3658421	152.8338393	165.9480982	471.436534	659.6513875	558.8529045	162.0492599	563.3136087	-1.797939397	8.22E-21	1.91E-19	STYX	14	52730166	52774989	+	4983	protein_coding	serine/threonine/tyrosine interacting protein [Source:HGNC Symbol;Acc:HGNC:11447]	-
ENSG00000179869	516.2013893	528.1358708	356.5148704	0	0	0	466.9507102	0	11.22082284	8.28E-21	1.92E-19	ABCA13	7	48171458	48647497	+	19075	protein_coding	ATP binding cassette subfamily A member 13 [Source:HGNC Symbol;Acc:HGNC:14638]	-
ENSG00000113083	366.7004405	340.0326839	340.1024211	921.2370918	927.8375254	898.8543219	348.9451818	915.9763131	-1.392366025	8.46E-21	1.96E-19	LOX	5	122063195	122078360	-	5547	protein_coding	lysyl oxidase [Source:HGNC Symbol;Acc:HGNC:6664]	-
ENSG00000163781	233.1838699	261.3549087	255.3047665	652.4954927	869.4421567	795.2906718	249.9478483	772.4094404	-1.627910595	8.57E-21	1.99E-19	TOPBP1	3	133598175	133662380	-	7337	protein_coding	DNA topoisomerase II binding protein 1 [Source:HGNC Symbol;Acc:HGNC:17008]	-
ENSG00000112394	204.9761437	177.2510799	215.185446	579.616415	655.3258047	611.6117451	199.1375565	615.5179883	-1.628308967	8.74E-21	2.03E-19	SLC16A10	6	111087503	111231194	+	11237	protein_coding	solute carrier family 16 member 10 [Source:HGNC Symbol;Acc:HGNC:17027]	-
ENSG00000143315	59.236225	66.92132609	105.7691175	329.0945853	412.0117683	390.8062269	77.30888955	377.3041935	-2.286653477	8.88E-21	2.06E-19	PIGM	1	160024953	160031990	-	7038	protein_coding	phosphatidylinositol glycan anchor biosynthesis class M [Source:HGNC Symbol;Acc:HGNC:18858]	-
ENSG00000167680	3538.189122	3436.500529	5140.743834	11817.79795	10786.92228	11731.02592	4038.477828	11445.24871	-1.502851727	9.09E-21	2.11E-19	SEMA6B	19	4542593	4559684	-	4288	protein_coding	semaphorin 6B [Source:HGNC Symbol;Acc:HGNC:10739]	-
ENSG00000131374	697.6710945	597.7702236	524.2865741	1483.772473	1819.988992	1802.593722	606.5759641	1702.118396	-1.488970051	9.33E-21	2.16E-19	TBC1D5	3	17157162	18444817	-	11269	protein_coding	TBC1 domain family member 5 [Source:HGNC Symbol;Acc:HGNC:19166]	-
ENSG00000111837	263.2721111	195.3379248	155.0064654	31.8845965	20.54651863	20.51732691	204.5388338	24.31614735	3.078950398	9.49E-21	2.19E-19	MAK	6	10762723	10838555	-	4226	protein_coding	male germ cell associated kinase [Source:HGNC Symbol;Acc:HGNC:6816]	-
ENSG00000065320	121.2932226	141.0773901	140.4176216	6.832413536	1.081395717	10.74717124	134.2627448	6.220326831	4.408851605	9.72E-21	2.24E-19	NTN1	17	9021510	9244000	+	6415	protein_coding	netrin 1 [Source:HGNC Symbol;Acc:HGNC:8029]	-
ENSG00000100139	2690.076821	2987.946776	2450.925758	1035.110651	1074.907343	1190.981977	2709.649785	1100.333323	1.299810563	9.85E-21	2.27E-19	MICALL1	22	37905657	37942822	+	5968	protein_coding	MICAL like 1 [Source:HGNC Symbol;Acc:HGNC:29804]	-
ENSG00000140525	230.3630972	138.3643634	196.9493913	626.3045742	790.5002693	698.5661306	188.5589506	705.123658	-1.903659486	9.94E-21	2.29E-19	FANCI	15	89243949	89317261	+	7766	protein_coding	FA complementation group I [Source:HGNC Symbol;Acc:HGNC:25568]	-
ENSG00000117601	1053.088445	888.0640841	1006.630222	2343.517843	2476.396193	2251.043867	982.5942503	2356.985968	-1.2623071	1.03E-20	2.37E-19	SERPINC1	1	173903804	173917378	-	1768	protein_coding	serpin family C member 1 [Source:HGNC Symbol;Acc:HGNC:775]	-
ENSG00000204128	1222.334802	1191.923078	1871.019217	3889.920773	5019.83892	4925.135475	1428.425699	4611.631723	-1.690882409	1.04E-20	2.39E-19	C2orf72	2	231037523	231049719	+	3818	protein_coding	chromosome 2 open reading frame 72 [Source:HGNC Symbol;Acc:HGNC:27418]	-
ENSG00000123342	131.6360556	139.2687057	151.3592544	14.80356266	7.569770021	12.70120238	140.7546719	11.69151169	3.591149245	1.04E-20	2.40E-19	MMP19	12	55835433	55842966	-	4672	protein_coding	matrix metallopeptidase 19 [Source:HGNC Symbol;Acc:HGNC:7165]	-
ENSG00000173638	257.6305659	348.1717641	449.5187496	1252.609148	1099.779444	1332.649234	351.7736932	1228.345942	-1.803744057	1.06E-20	2.43E-19	SLC19A1	21	45493572	45573365	-	11235	protein_coding	solute carrier family 19 member 1 [Source:HGNC Symbol;Acc:HGNC:10937]	-
ENSG00000175216	1550.484683	1481.312597	1363.145093	3139.49402	3691.884979	3517.256042	1464.980791	3449.545014	-1.235645148	1.08E-20	2.48E-19	CKAP5	11	46743048	46846308	-	8538	protein_coding	cytoskeleton associated protein 5 [Source:HGNC Symbol;Acc:HGNC:28959]	-
ENSG00000152990	708.0139274	666.5002342	653.7625628	1505.408449	1826.477366	1868.053765	676.0922415	1733.313193	-1.358597213	1.08E-20	2.48E-19	ADGRA3	4	22345071	22516066	-	9261	protein_coding	adhesion G protein-coupled receptor A3 [Source:HGNC Symbol;Acc:HGNC:13839]	-
ENSG00000228363	94.96601151	154.6425238	148.6238462	2.277471179	5.406978586	6.839108971	132.7441272	4.841186246	4.753081233	1.08E-20	2.48E-19	AC015971.1	2	86562070	86618766	+	2860	lncRNA	novel transcript	-
ENSG00000054793	579.1986445	680.9697101	788.7093679	1683.051201	2009.233243	2219.779369	682.9592408	1970.687938	-1.528952436	1.11E-20	2.53E-19	ATP9A	20	51596514	51768390	-	8073	protein_coding	ATPase phospholipid transporting 9A (putative) [Source:HGNC Symbol;Acc:HGNC:13540]	-
ENSG00000171169	657.2400203	678.2566834	742.2074283	240.2732094	245.4768278	198.3341602	692.568044	228.0280658	1.604332236	1.14E-20	2.61E-19	NAIF1	9	128061233	128068206	-	3620	protein_coding	nuclear apoptosis inducing factor 1 [Source:HGNC Symbol;Acc:HGNC:25446]	-
ENSG00000163032	569.7960691	566.1182451	554.3760644	1348.262938	1638.314512	1363.913732	563.4301262	1450.163727	-1.363873571	1.21E-20	2.76E-19	VSNL1	2	17539126	17657018	+	3790	protein_coding	visinin like 1 [Source:HGNC Symbol;Acc:HGNC:12722]	-
ENSG00000163257	424.0561504	508.2403414	458.636777	1314.10087	1134.384107	1226.154537	463.6444229	1224.879838	-1.401255557	1.27E-20	2.89E-19	DCAF16	4	17800655	17810758	-	4816	protein_coding	DDB1 and CUL4 associated factor 16 [Source:HGNC Symbol;Acc:HGNC:25987]	-
ENSG00000187764	572.6168417	754.2214319	527.0219823	160.5617181	157.8837747	192.4720668	617.9534186	170.3058532	1.857939008	1.30E-20	2.97E-19	SEMA4D	9	89360787	89498130	-	14160	protein_coding	semaphorin 4D [Source:HGNC Symbol;Acc:HGNC:10732]	-
ENSG00000215012	211.5579464	217.9464809	255.3047665	618.333425	785.0932907	908.6244776	228.2697313	770.6837311	-1.756032572	1.37E-20	3.12E-19	RTL10	22	19846138	19854896	-	6803	protein_coding	retrotransposon Gag like 10 [Source:HGNC Symbol;Acc:HGNC:26112]	-
ENSG00000166670	451.3236191	1027.33279	721.2359654	0	0	0	733.2974581	0	11.87205472	1.37E-20	3.13E-19	MMP10	11	102770502	102780628	-	1759	protein_coding	matrix metallopeptidase 10 [Source:HGNC Symbol;Acc:HGNC:7156]	-
ENSG00000116771	1158.397289	1107.81925	1752.484861	3806.793075	4495.361997	4101.511352	1339.567133	4134.555475	-1.625943999	1.46E-20	3.33E-19	AGMAT	1	15571699	15585051	-	3095	protein_coding	agmatinase [Source:HGNC Symbol;Acc:HGNC:18407]	-
ENSG00000237436	175.8281599	221.5638499	339.1906183	25.05218297	37.8488501	13.67821794	245.5275427	25.526417	3.2745481	1.50E-20	3.41E-19	CAMTA1-DT	1	6783892	6784843	-	415	lncRNA	CAMTA1 divergent transcript [Source:HGNC Symbol;Acc:HGNC:53020]	-
ENSG00000188811	178.6489326	123.8948875	147.7120435	499.9049237	554.756003	517.8182507	150.0852878	524.1597258	-1.805009262	1.51E-20	3.43E-19	NHLRC3	13	39038306	39050109	+	6409	protein_coding	NHL repeat containing 3 [Source:HGNC Symbol;Acc:HGNC:33751]	-
ENSG00000175556	430.6379532	444.9363843	473.2256208	92.23758274	133.0116732	131.8971016	449.5999861	119.0487859	1.914281531	1.53E-20	3.47E-19	LONRF3	X	118974614	119018355	+	4041	protein_coding	LON peptidase N-terminal domain and ring finger 3 [Source:HGNC Symbol;Acc:HGNC:21152]	-
ENSG00000124126	158.9035242	210.711743	144.9766353	2.277471179	0	2.931046702	171.5306341	1.736172627	6.602227503	1.57E-20	3.56E-19	PREX1	20	48624252	48827999	-	7509	protein_coding	phosphatidylinositol-3,4,5-trisphosphate dependent Rac exchange factor 1 [Source:HGNC Symbol;Acc:HGNC:32594]	-
ENSG00000173068	492.6949508	514.5707371	326.42538	0	0	0	444.5636893	0	11.14994764	1.65E-20	3.75E-19	BNC2	9	16409503	16870843	-	15323	protein_coding	basonuclin 2 [Source:HGNC Symbol;Acc:HGNC:30988]	zf-C2H2
novel.207	472.9495425	468.4492827	359.2502786	0	0	0	433.5497012	0	11.11374229	1.70E-20	3.85E-19	-	17	71071999	71097665	+	5532	-	PF13900:Putative domain of unknown function|PF08333:Protein of unknown function (DUF1725)	-
ENSG00000113742	2202.083158	2429.063269	1583.801355	593.2812421	755.8956064	640.9222122	2071.649261	663.3663535	1.642819077	1.71E-20	3.87E-19	CPEB4	5	173888349	173961980	+	10444	protein_coding	cytoplasmic polyadenylation element binding protein 4 [Source:HGNC Symbol;Acc:HGNC:21747]	-
ENSG00000197894	2427.744968	2231.916659	3000.742809	6025.050003	6907.955842	6392.612857	2553.468145	6441.872901	-1.335031078	1.87E-20	4.22E-19	ADH5	4	99070978	99088801	-	4866	protein_coding	alcohol dehydrogenase 5 (class III), chi polypeptide [Source:HGNC Symbol;Acc:HGNC:253]	-
ENSG00000170345	16464.84978	12655.36537	11723.0478	880.2426106	620.7211417	234.4837362	13614.42098	578.4824962	4.55715094	1.97E-20	4.45E-19	FOS	14	75278826	75282230	+	3186	protein_coding	Fos proto-oncogene, AP-1 transcription factor subunit [Source:HGNC Symbol;Acc:HGNC:3796]	TF_bZIP
ENSG00000147509	205.9164012	297.5285984	252.5693583	53.5205727	40.01164154	33.21852929	252.004786	42.25024784	2.583153926	1.99E-20	4.50E-19	RGS20	8	53851795	53959303	+	3205	protein_coding	regulator of G protein signaling 20 [Source:HGNC Symbol;Acc:HGNC:14600]	-
ENSG00000105974	112.8309048	175.4423954	140.4176216	2.277471179	4.325582869	0.977015567	142.8969739	2.526689872	5.846410417	2.01E-20	4.55E-19	CAV1	7	116525001	116561184	+	3866	protein_coding	caveolin 1 [Source:HGNC Symbol;Acc:HGNC:1527]	-
ENSG00000181652	110.0101321	171.8250265	144.9766353	14.80356266	6.488374304	5.862093404	142.270598	9.051343457	3.995454071	2.10E-20	4.74E-19	ATG9B	7	151012209	151024499	-	6391	protein_coding	autophagy related 9B [Source:HGNC Symbol;Acc:HGNC:21899]	-
ENSG00000237973	634.6738393	739.751956	491.4616755	3129.2454	2490.454337	1644.3172	621.9624903	2421.338979	-1.96057238	2.18E-20	4.91E-19	MTCO1P12	1	631074	632616	+	1543	unprocessed_pseudogene	MT-CO1 pseudogene 12 [Source:HGNC Symbol;Acc:HGNC:52014]	-
ENSG00000171236	836.8292104	917.0030359	1206.315022	2743.214035	2549.931101	2868.517706	986.715756	2720.554281	-1.46314512	2.21E-20	4.99E-19	LRG1	19	4536402	4540036	-	2702	protein_coding	leucine rich alpha-2-glycoprotein 1 [Source:HGNC Symbol;Acc:HGNC:29480]	-
ENSG00000181016	355.41735	268.5896466	213.3618406	56.93677947	24.8721015	34.19554486	279.1229457	38.66814194	2.857413224	2.29E-20	5.16E-19	LSMEM1	7	112480853	112491062	+	2592	protein_coding	leucine rich single-pass membrane protein 1 [Source:HGNC Symbol;Acc:HGNC:22036]	-
ENSG00000140905	55.47519484	47.93013896	62.91438889	252.7993008	284.4070736	248.1619541	55.43990756	261.7894429	-2.23941578	2.33E-20	5.24E-19	GCSH	16	81081938	81096425	-	3677	protein_coding	glycine cleavage system protein H [Source:HGNC Symbol;Acc:HGNC:4208]	-
ENSG00000167992	1082.236428	973.9765973	1208.138627	2729.549208	2459.093861	2816.735881	1088.117218	2668.45965	-1.294250979	2.45E-20	5.51E-19	VWCE	11	61258286	61295316	-	4766	protein_coding	von Willebrand factor C and EGF domains [Source:HGNC Symbol;Acc:HGNC:26487]	-
ENSG00000101544	1984.883666	2800.747931	1924.815579	731.0682484	751.5700235	815.8079987	2236.815725	766.1487569	1.545519519	2.47E-20	5.54E-19	ADNP2	18	80109262	80147523	+	5657	protein_coding	ADNP homeobox 2 [Source:HGNC Symbol;Acc:HGNC:23803]	-
ENSG00000130881	1003.254795	808.4819666	1487.150265	3716.832964	3593.477969	3627.658801	1099.629009	3645.989911	-1.729276361	2.71E-20	6.09E-19	LRP3	19	33177603	33208864	+	5346	protein_coding	LDL receptor related protein 3 [Source:HGNC Symbol;Acc:HGNC:6695]	-
ENSG00000142949	3320.049373	4163.591694	5482.669861	11593.46704	13249.26033	15877.47998	4322.103642	13573.40245	-1.650986747	2.74E-20	6.14E-19	PTPRF	1	43525187	43623666	+	10712	protein_coding	protein tyrosine phosphatase receptor type F [Source:HGNC Symbol;Acc:HGNC:9670]	-
ENSG00000248461	65.81802778	68.73001058	81.15044364	392.8637783	271.430325	314.5990127	71.899494	326.2977054	-2.18119016	2.75E-20	6.16E-19	LINC02119	5	38025568	38184717	+	4719	lncRNA	long intergenic non-protein coding RNA 2119 [Source:HGNC Symbol;Acc:HGNC:52975]	-
ENSG00000228522	135.3970857	220.6595077	197.861194	19.35850502	23.79070578	23.44837362	184.6392625	22.19919481	3.053717808	2.77E-20	6.20E-19	AL845321.1	9	63330326	63343660	+	873	transcribed_unprocessed_pseudogene	methylenetetrahydrofolate dehydrogenase (NADP+ dependent) 1-like (MTHFD1L) pseudogene	-
ENSG00000170017	510.5598441	508.2403414	351.9558567	1240.083057	1637.233116	1445.98304	456.9186807	1441.099737	-1.65739381	2.81E-20	6.27E-19	ALCAM	3	105366909	105576900	+	7179	protein_coding	activated leukocyte cell adhesion molecule [Source:HGNC Symbol;Acc:HGNC:400]	-
ENSG00000159322	609.2868858	531.7532398	720.3241626	1587.397412	1627.500555	1780.122364	620.4547627	1665.006777	-1.424325343	2.81E-20	6.28E-19	ADPGK	15	72751369	72785846	-	5931	protein_coding	ADP dependent glucokinase [Source:HGNC Symbol;Acc:HGNC:25250]	-
novel.478	448.5028465	460.3102025	340.1024211	0	0	0	416.3051567	0	11.05520471	2.85E-20	6.36E-19	-	4	122774565	122786401	-	4197	-	PF13900:Putative domain of unknown function	-
ENSG00000163216	393.0276516	521.8054751	347.396843	0	0	0	420.7433232	0	11.0706553	2.86E-20	6.39E-19	SPRR2D	1	153039732	153041931	-	1052	protein_coding	small proline rich protein 2D [Source:HGNC Symbol;Acc:HGNC:11264]	-
ENSG00000185947	1306.017723	1137.662544	478.6964372	153.7293046	191.407042	163.1615997	974.1255678	169.4326488	2.523245221	2.87E-20	6.40E-19	ZNF267	16	31873807	31917357	+	6284	protein_coding	zinc finger protein 267 [Source:HGNC Symbol;Acc:HGNC:13060]	zf-C2H2
ENSG00000159176	3352.018129	3244.779973	3242.370535	1269.690182	1438.256304	1539.776534	3279.722879	1415.907673	1.211434557	2.89E-20	6.44E-19	CSRP1	1	201483530	201509456	-	10318	protein_coding	cysteine and glycine rich protein 1 [Source:HGNC Symbol;Acc:HGNC:2469]	-
ENSG00000102786	3172.428939	2940.016637	1985.906362	830.1382447	952.7096269	857.8196681	2699.450646	880.2225132	1.61667596	2.99E-20	6.65E-19	INTS6	13	51354077	51454264	-	25509	protein_coding	integrator complex subunit 6 [Source:HGNC Symbol;Acc:HGNC:14879]	-
ENSG00000213380	193.6930532	197.1466093	266.2463993	682.102618	676.953719	731.7846599	219.0286873	696.946999	-1.669906083	3.01E-20	6.70E-19	COG8	16	69320140	69339667	-	7450	protein_coding	component of oligomeric golgi complex 8 [Source:HGNC Symbol;Acc:HGNC:18623]	-
ENSG00000162415	125.0542528	181.7727911	285.3942568	724.2358348	1073.825947	1122.590887	197.4071003	973.5508897	-2.301921624	3.06E-20	6.80E-19	ZSWIM5	1	45016399	45306209	-	6095	protein_coding	zinc finger SWIM-type containing 5 [Source:HGNC Symbol;Acc:HGNC:29299]	-
ENSG00000182919	163.6048119	181.7727911	173.2425201	578.4776794	523.3955272	507.0710794	172.8733744	536.314762	-1.632709989	3.21E-20	7.13E-19	C11orf54	11	93741591	93764749	+	6269	protein_coding	chromosome 11 open reading frame 54 [Source:HGNC Symbol;Acc:HGNC:30204]	-
ENSG00000055118	130.695798	217.0421387	205.1556159	27.32965415	11.89535289	14.65523351	184.2978509	17.96008018	3.370144875	3.25E-20	7.22E-19	KCNH2	7	150944961	150978321	-	5805	protein_coding	potassium voltage-gated channel subfamily H member 2 [Source:HGNC Symbol;Acc:HGNC:6251]	-
ENSG00000051341	46.07261945	49.73882345	49.23734782	226.6083823	271.430325	221.7825338	48.34959691	239.9404137	-2.310554935	3.28E-20	7.27E-19	POLQ	3	121431427	121546641	-	9382	protein_coding	DNA polymerase theta [Source:HGNC Symbol;Acc:HGNC:9186]	-
ENSG00000175416	2532.113555	2836.017279	3645.387344	1196.811104	1003.535226	997.5328942	3004.506059	1065.959741	1.495329726	3.31E-20	7.33E-19	CLTB	5	176392455	176416569	-	2039	protein_coding	clathrin light chain B [Source:HGNC Symbol;Acc:HGNC:2091]	-
ENSG00000105227	247.287733	271.3026734	322.7781691	66.04666418	54.06978586	57.64391847	280.4561918	59.25345617	2.244457511	3.38E-20	7.48E-19	PRX	19	40393768	40413366	-	5767	protein_coding	periaxin [Source:HGNC Symbol;Acc:HGNC:13797]	-
ENSG00000145623	1609.720908	1734.528425	1549.152851	3662.173655	3634.571006	4459.099049	1631.134061	3918.61457	-1.264615811	3.46E-20	7.64E-19	OSMR	5	38845858	38945596	+	7174	protein_coding	oncostatin M receptor [Source:HGNC Symbol;Acc:HGNC:8507]	-
ENSG00000003756	501.1572687	579.6833787	581.7301465	1431.390636	1318.221379	1392.247183	554.1902646	1380.619733	-1.316658541	3.65E-20	8.06E-19	RBM5	3	50088919	50119021	+	10357	protein_coding	RNA binding motif protein 5 [Source:HGNC Symbol;Acc:HGNC:9902]	-
ENSG00000127995	249.168248	209.8074007	155.0064654	749.2880178	759.1397935	638.968181	204.6607047	715.7986641	-1.806444305	3.72E-20	8.22E-19	CASD1	7	94509219	94557019	+	5260	protein_coding	CAS1 domain containing 1 [Source:HGNC Symbol;Acc:HGNC:16014]	-
ENSG00000112759	543.468858	715.3347154	1005.718419	2192.06601	3023.582426	3083.46113	754.8406643	2766.369855	-1.87373174	3.85E-20	8.48E-19	SLC29A1	6	44219505	44234151	+	4410	protein_coding	solute carrier family 29 member 1 (Augustine blood group) [Source:HGNC Symbol;Acc:HGNC:11003]	-
ENSG00000226652	123.1737377	188.1031869	140.4176216	0	4.325582869	1.954031135	150.5648487	2.093204668	6.15074791	3.90E-20	8.59E-19	PSMD10P2	3	186760693	186762050	+	1087	transcribed_processed_pseudogene	proteasome 26S subunit, non-ATPase, 10 pseudogene 2 [Source:HGNC Symbol;Acc:HGNC:30151]	-
ENSG00000223959	899.8264655	987.541731	922.7443703	382.615158	315.7675494	340.0014174	936.704189	346.1280416	1.436917951	3.90E-20	8.59E-19	AFG3L1P	16	89972586	90002161	+	9532	transcribed_unitary_pseudogene	AFG3 like matrix AAA peptidase subunit 1, pseudogene [Source:HGNC Symbol;Acc:HGNC:314]	-
ENSG00000277443	1835.382718	2224.681921	2213.857047	4862.400967	4946.304011	4668.180381	2091.307229	4825.628453	-1.206208121	3.94E-20	8.67E-19	MARCKS	6	113857345	113863475	+	4296	protein_coding	myristoylated alanine rich protein kinase C substrate [Source:HGNC Symbol;Acc:HGNC:6759]	-
ENSG00000188338	865.9771941	705.3869507	1012.101039	2529.131744	2161.710039	2387.826047	861.1550611	2359.555943	-1.454183621	4.01E-20	8.81E-19	SLC38A3	3	50205246	50221486	+	3968	protein_coding	solute carrier family 38 member 3 [Source:HGNC Symbol;Acc:HGNC:18044]	-
ENSG00000134247	182.4099627	192.6248981	220.6562625	540.899405	673.7095319	722.9915198	198.5637078	645.8668189	-1.702139628	4.04E-20	8.88E-19	PTGFRN	1	116909916	116990353	+	6488	protein_coding	prostaglandin F2 receptor inhibitor [Source:HGNC Symbol;Acc:HGNC:9601]	-
ENSG00000169403	188.9917655	200.7639783	209.7146296	23.91344738	24.8721015	40.05763826	199.8234578	29.61439571	2.744663617	4.07E-20	8.94E-19	PTAFR	1	28147166	28193936	-	4208	protein_coding	platelet activating factor receptor [Source:HGNC Symbol;Acc:HGNC:9582]	-
ENSG00000171853	1331.404676	1641.381174	1585.62496	606.9460691	587.1978745	603.7956206	1519.47027	599.3131881	1.342271165	4.10E-20	8.99E-19	TRAPPC12	2	3379675	3485094	+	9193	protein_coding	trafficking protein particle complex 12 [Source:HGNC Symbol;Acc:HGNC:24284]	-
ENSG00000272008	120.3529651	134.7469944	159.5654791	2.277471179	5.406978586	0	138.2218129	2.561483255	5.795209551	4.13E-20	9.06E-19	AL139274.2	6	87151159	87155285	-	4127	lncRNA	novel transcript, antisense to ZNF292	-
ENSG00000083857	3291.841647	3693.333727	4022.873678	8018.97602	9889.363835	11704.6465	3669.349684	9870.995451	-1.42773364	4.23E-20	9.27E-19	FAT1	4	186587794	186726722	-	16167	protein_coding	FAT atypical cadherin 1 [Source:HGNC Symbol;Acc:HGNC:3595]	-
ENSG00000124177	545.3493731	679.1610256	646.4681409	1448.47167	1905.419254	2000.927882	623.6595132	1784.939602	-1.51721065	4.25E-20	9.29E-19	CHD6	20	41402083	41618384	-	14034	protein_coding	chromodomain helicase DNA binding protein 6 [Source:HGNC Symbol;Acc:HGNC:19057]	-
ENSG00000285877	132.5763131	132.0339677	99.38649839	6.832413536	4.325582869	5.862093404	121.3322597	5.67336327	4.420940324	4.35E-20	9.52E-19	AC007448.5	17	67244282	67273503	+	2511	lncRNA	novel transcript, antisense to HELZ	-
ENSG00000213463	270.7941714	299.3372829	237.0687117	760.6753737	875.930531	737.6467533	269.066722	791.4175527	-1.556269467	4.49E-20	9.81E-19	SYNJ2BP	14	70366499	70417090	-	7057	protein_coding	synaptojanin 2 binding protein [Source:HGNC Symbol;Acc:HGNC:18955]	-
novel.352	360.1186377	520.9011328	341.9260266	0	0	0	407.648599	0	11.02508672	4.50E-20	9.83E-19	-	2	240843482	240848615	-	5134	-	-	-
ENSG00000287265	99.66729921	170.016342	124.0051723	2.277471179	3.244187152	3.908062269	131.2296045	3.1432402	5.368877058	4.58E-20	9.98E-19	AL365272.1	6	285443	292013	-	3484	lncRNA	novel transcript, antisense to DUSP22	-
ENSG00000169962	194.6333107	311.0937321	272.6290185	38.71701004	44.33722441	50.8048095	259.4520204	44.61968132	2.536417963	4.60E-20	1.00E-18	TAS1R3	1	1331280	1335314	+	3475	protein_coding	taste 1 receptor member 3 [Source:HGNC Symbol;Acc:HGNC:15661]	-
ENSG00000167491	4656.155337	4770.40534	4595.485797	2129.435552	2080.60536	2295.009568	4674.015491	2168.35016	1.107918826	4.75E-20	1.03E-18	GATAD2A	19	19385826	19508931	+	7296	protein_coding	GATA zinc finger domain containing 2A [Source:HGNC Symbol;Acc:HGNC:29989]	zf-GATA
ENSG00000135116	129.7555405	185.3901601	137.6822134	7.971149126	18.38372719	4.885077837	150.942638	10.41331805	3.86957112	4.80E-20	1.04E-18	HRK	12	116856144	116881441	-	6853	protein_coding	harakiri, BCL2 interacting protein [Source:HGNC Symbol;Acc:HGNC:5185]	-
ENSG00000225791	613.0479159	534.4662665	400.2814018	143.4806843	138.4186518	118.2188836	515.9318614	133.3727399	1.953200553	4.82E-20	1.05E-18	TRAM2-AS1	6	52576787	52643058	+	8603	lncRNA	TRAM2 antisense RNA 1 (head to head) [Source:HGNC Symbol;Acc:HGNC:48663]	-
ENSG00000169710	9127.079938	9001.822702	13183.75578	25520.20329	32281.82495	34888.24889	10437.55281	30896.75905	-1.565683981	4.95E-20	1.07E-18	FASN	17	82078338	82098294	-	9321	protein_coding	fatty acid synthase [Source:HGNC Symbol;Acc:HGNC:3594]	-
ENSG00000033011	411.8328024	372.5890047	633.7029026	1432.529371	1649.128469	1738.110694	472.7082366	1606.589512	-1.765071594	5.06E-20	1.10E-18	ALG1	16	5033923	5087379	+	4553	protein_coding	ALG1 chitobiosyldiphosphodolichol beta-mannosyltransferase [Source:HGNC Symbol;Acc:HGNC:18294]	-
ENSG00000189339	475.7703151	530.8488975	640.9973245	1421.142016	1510.709817	1899.318263	549.2055124	1610.390032	-1.552222548	5.13E-20	1.11E-18	SLC35E2B	1	1659529	1692795	-	8462	protein_coding	solute carrier family 35 member E2B [Source:HGNC Symbol;Acc:HGNC:33941]	-
ENSG00000116285	12924.78014	13629.34197	10167.51233	5041.182454	4694.338809	5251.458674	12240.54481	4995.659979	1.292886171	5.27E-20	1.14E-18	ERRFI1	1	8004404	8026309	-	4179	protein_coding	ERBB receptor feedback inhibitor 1 [Source:HGNC Symbol;Acc:HGNC:18185]	-
ENSG00000161036	1329.524161	1326.670073	1632.1269	585.3100929	528.8025058	505.1170483	1429.440378	539.7432157	1.405718124	5.35E-20	1.16E-18	LRWD1	7	102464956	102473168	+	5899	protein_coding	leucine rich repeats and WD repeat domain containing 1 [Source:HGNC Symbol;Acc:HGNC:21769]	-
ENSG00000196428	1360.55266	1296.826779	1014.836447	424.7483748	434.7210783	456.2662699	1224.071962	438.5785744	1.480385399	5.43E-20	1.17E-18	TSC22D2	3	150408335	150466431	+	11676	protein_coding	TSC22 domain family member 2 [Source:HGNC Symbol;Acc:HGNC:29095]	TSC22
ENSG00000260196	20.68566587	37.07803202	31.91309581	285.8226329	176.2675019	192.4720668	29.89226457	218.1874005	-2.864553762	5.67E-20	1.23E-18	AC124798.1	11	17380649	17383531	+	2883	lncRNA	antisense to KCNJ11 and overlapping to a novel gene	-
ENSG00000125149	809.5617417	749.6997207	918.1853567	1980.26119	1984.361141	2413.228451	825.8156064	2125.950261	-1.364480684	5.67E-20	1.23E-18	C16orf70	16	67109941	67148544	+	5987	protein_coding	chromosome 16 open reading frame 70 [Source:HGNC Symbol;Acc:HGNC:29564]	-
ENSG00000136527	7467.525381	6859.435925	6170.169125	2632.756683	3209.582489	2782.540336	6832.37681	2874.959836	1.248813768	5.75E-20	1.24E-18	TRA2B	3	185914558	185938103	-	13084	protein_coding	transformer 2 beta homolog [Source:HGNC Symbol;Acc:HGNC:10781]	-
ENSG00000002079	110.9503897	177.2510799	150.4474517	9.109884715	12.97674861	14.65523351	146.2163071	12.24728894	3.568795823	5.79E-20	1.25E-18	MYH16	7	99238829	99311130	+	6307	transcribed_unitary_pseudogene	myosin heavy chain 16 pseudogene [Source:HGNC Symbol;Acc:HGNC:31038]	-
ENSG00000168060	355.41735	423.2321704	515.1685467	1451.887876	1124.651546	1349.258498	431.272689	1308.599307	-1.60106164	5.99E-20	1.29E-18	NAALADL1	11	65044818	65058553	-	4048	protein_coding	N-acetylated alpha-linked acidic dipeptidase like 1 [Source:HGNC Symbol;Acc:HGNC:23536]	-
ENSG00000154511	96.84652659	92.24290894	110.3281312	357.5629751	349.2908167	389.8292114	99.80585559	365.561001	-1.873275805	6.01E-20	1.29E-18	DIPK1A	1	92832737	92961522	-	3091	protein_coding	divergent protein kinase domain 1A [Source:HGNC Symbol;Acc:HGNC:32213]	-
ENSG00000086065	2677.853473	2792.608851	2807.440629	1114.822142	1302.000444	1025.866346	2759.300984	1147.562977	1.266023263	6.05E-20	1.30E-18	CHMP5	9	33264879	33282070	+	2391	protein_coding	charged multivesicular body protein 5 [Source:HGNC Symbol;Acc:HGNC:26942]	-
ENSG00000089057	1715.029752	1678.459206	1837.282516	3689.50331	4319.094495	4984.733425	1743.590491	4331.11041	-1.312855224	6.14E-20	1.32E-18	SLC23A2	20	4852356	5010293	-	7526	protein_coding	solute carrier family 23 member 2 [Source:HGNC Symbol;Acc:HGNC:10973]	-
ENSG00000101782	2732.38841	3034.06823	1946.698845	780.0338787	961.3607927	797.2447029	2571.051828	846.2131248	1.603301902	6.14E-20	1.32E-18	RIOK3	18	23453287	23486603	+	4856	protein_coding	RIO kinase 3 [Source:HGNC Symbol;Acc:HGNC:11451]	-
ENSG00000285722	256.6903083	260.4505664	255.3047665	0	3.244187152	0	257.4818804	1.081395717	7.9210994	6.26E-20	1.34E-18	AC207130.1	22	49372924	49377119	+	2340	lncRNA	novel transcript	-
ENSG00000189238	169.2463572	191.7205558	210.6264324	0	0	3.908062269	190.5311151	1.302687423	7.080826338	6.42E-20	1.38E-18	LINC00943	12	126723412	126749027	+	8927	lncRNA	long intergenic non-protein coding RNA 943 [Source:HGNC Symbol;Acc:HGNC:48639]	-
ENSG00000136636	567.915554	508.2403414	432.1944976	1333.459375	1558.291229	1272.074269	502.7834643	1387.941624	-1.464993453	6.48E-20	1.39E-18	KCTD3	1	215567304	215621807	+	5017	protein_coding	potassium channel tetramerization domain containing 3 [Source:HGNC Symbol;Acc:HGNC:21305]	-
ENSG00000182831	4316.722365	4938.612997	3732.920407	1315.239606	1864.326217	1451.845133	4329.41859	1543.803652	1.487654593	6.73E-20	1.44E-18	C16orf72	16	9091644	9121635	+	15874	protein_coding	chromosome 16 open reading frame 72 [Source:HGNC Symbol;Acc:HGNC:30103]	-
novel.443	333.7914266	415.0930902	402.1050072	0	0	0	383.6631747	0	10.93760172	6.79E-20	1.45E-18	-	4	1043249	1054145	+	6339	-	-	-
ENSG00000204947	255.7500508	325.563208	314.5719444	59.21425065	57.31397302	77.18422982	298.6284011	64.57081783	2.205736544	6.88E-20	1.47E-18	ZNF425	7	149102784	149126324	-	3665	protein_coding	zinc finger protein 425 [Source:HGNC Symbol;Acc:HGNC:20690]	zf-C2H2
ENSG00000179218	22570.88224	24450.70126	27375.05359	56677.14775	51324.12214	58023.00051	24798.87903	55341.42347	-1.158083602	6.90E-20	1.48E-18	CALR	19	12938578	12944489	+	2714	protein_coding	calreticulin [Source:HGNC Symbol;Acc:HGNC:1455]	-
ENSG00000164308	287.7188072	275.8243846	248.0103446	687.796296	938.6514826	830.4632322	270.5178454	818.9703369	-1.598510631	6.98E-20	1.49E-18	ERAP2	5	96875939	96919716	+	7422	protein_coding	endoplasmic reticulum aminopeptidase 2 [Source:HGNC Symbol;Acc:HGNC:29499]	-
ENSG00000173905	643.1361572	729.8041913	636.4383108	1506.547185	1732.395939	1713.685305	669.7928864	1650.876143	-1.301541872	7.02E-20	1.50E-18	GOLIM4	3	168008689	168095924	-	4584	protein_coding	golgi integral membrane protein 4 [Source:HGNC Symbol;Acc:HGNC:15448]	-
ENSG00000111885	6020.469027	5259.654494	4462.362597	11728.97657	14748.07479	13551.20592	5247.495373	13342.75243	-1.346399534	7.28E-20	1.55E-18	MAN1A1	6	119177205	119349761	-	5018	protein_coding	mannosidase alpha class 1A member 1 [Source:HGNC Symbol;Acc:HGNC:6821]	-
ENSG00000261423	229.4228397	165.4946307	164.1244927	21.6359762	30.27908008	13.67821794	186.3473211	21.86442474	3.099404249	7.35E-20	1.57E-18	TMEM202-AS1	15	72407778	72475168	-	2713	lncRNA	TMEM202 antisense RNA 1 [Source:HGNC Symbol;Acc:HGNC:53265]	-
ENSG00000103479	497.3962385	489.2491543	475.0492262	1096.602373	1410.140015	1384.431059	487.2315397	1297.057816	-1.412945736	7.38E-20	1.57E-18	RBL2	16	53433977	53491648	+	7268	protein_coding	RB transcriptional corepressor like 2 [Source:HGNC Symbol;Acc:HGNC:9894]	-
novel.119	358.2381226	401.5279566	372.0155169	0	0	0	377.260532	0	10.91324229	7.64E-20	1.63E-18	-	12	132392475	132396749	-	3996	-	-	-
ENSG00000150967	510.5598441	613.1440418	589.9363712	178.7814875	163.2907533	198.3341602	571.213419	180.135467	1.663949934	7.69E-20	1.63E-18	ABCB9	12	122920951	122981649	-	13291	protein_coding	ATP binding cassette subfamily B member 9 [Source:HGNC Symbol;Acc:HGNC:50]	-
ENSG00000102760	286.7785496	221.5638499	251.6575555	59.21425065	33.52326724	42.98868496	253.3333184	45.24206762	2.488863277	7.80E-20	1.66E-18	RGCC	13	41457550	41470871	+	1030	protein_coding	regulator of cell cycle [Source:HGNC Symbol;Acc:HGNC:20369]	-
ENSG00000122121	85.56343612	70.53869507	99.38649839	316.5684938	346.0466295	363.449791	85.16287652	342.0216381	-2.006487446	7.84E-20	1.66E-18	XPNPEP2	X	129738974	129769536	+	3498	protein_coding	X-prolyl aminopeptidase 2 [Source:HGNC Symbol;Acc:HGNC:12823]	-
ENSG00000128918	138.2178583	193.5292403	174.1543229	21.6359762	21.62791435	21.49434248	168.6338072	21.58607768	2.966179201	7.95E-20	1.69E-18	ALDH1A2	15	57953424	58497866	-	8127	protein_coding	aldehyde dehydrogenase 1 family member A2 [Source:HGNC Symbol;Acc:HGNC:15472]	-
ENSG00000183386	687.3282616	774.1169613	858.9181787	288.1001041	237.9070578	260.8631565	773.4544672	262.2901061	1.560750951	8.14E-20	1.73E-18	FHL3	1	37996770	38005606	-	2004	protein_coding	four and a half LIM domains 3 [Source:HGNC Symbol;Acc:HGNC:3704]	-
ENSG00000277734	318.747306	368.0672935	463.1957906	0	0	0	383.3367967	0	10.93636314	8.16E-20	1.73E-18	TRAC	14	22547506	22552156	+	978	TR_C_gene	T cell receptor alpha constant [Source:HGNC Symbol;Acc:HGNC:12029]	-
ENSG00000066279	98.72704167	51.54750794	60.17898067	312.0135515	399.0350197	347.817542	70.15117676	352.955371	-2.332888222	8.17E-20	1.73E-18	ASPM	1	197084127	197146694	-	10888	protein_coding	abnormal spindle microtubule assembly [Source:HGNC Symbol;Acc:HGNC:19048]	-
ENSG00000147400	508.679329	458.501518	540.6990233	1386.979948	1413.384202	1160.694494	502.6266234	1320.352881	-1.393073451	8.69E-20	1.84E-18	CETN2	X	152826979	152830757	-	1902	protein_coding	centrin 2 [Source:HGNC Symbol;Acc:HGNC:1867]	-
ENSG00000185262	2866.845239	2971.668615	3744.773843	1343.707995	1086.802696	1237.878724	3194.429232	1222.796472	1.385496532	8.75E-20	1.85E-18	UBALD2	17	76265348	76271298	+	1650	protein_coding	UBA like domain containing 2 [Source:HGNC Symbol;Acc:HGNC:28438]	-
ENSG00000250366	432.5184683	391.5801919	311.8365362	0	0	0	378.6450655	0	10.91832868	8.88E-20	1.88E-18	TUNAR	14	95876392	95925571	+	3478	protein_coding	TCL1 upstream neural differentiation-associated RNA [Source:HGNC Symbol;Acc:HGNC:44088]	-
ENSG00000008323	262.3318536	272.2070156	393.8987826	954.2604239	976.5003327	977.0155673	309.4792173	969.2587746	-1.646860187	8.90E-20	1.88E-18	PLEKHG6	12	6310436	6328506	+	4260	protein_coding	pleckstrin homology and RhoGEF domain containing G6 [Source:HGNC Symbol;Acc:HGNC:25562]	-
ENSG00000214553	106.249102	176.3467377	238.8923172	2.277471179	1.081395717	1.954031135	173.8293856	1.77096601	6.618853554	9.39E-20	1.98E-18	LRRC37A11P	17	39027277	39053205	+	7190	transcribed_unprocessed_pseudogene	leucine rich repeat containing 37 member A11, pseudogene [Source:HGNC Symbol;Acc:HGNC:43815]	-
ENSG00000148218	596.1232802	592.3441702	733.0894009	1634.085571	1562.616811	1623.799873	640.5189504	1606.834085	-1.326843433	9.45E-20	1.99E-18	ALAD	9	113386312	113401290	-	4945	protein_coding	aminolevulinate dehydratase [Source:HGNC Symbol;Acc:HGNC:395]	-
ENSG00000234745	108.1296171	226.0855611	100.2983011	5.693677947	4.325582869	7.816124539	144.8378264	5.945128452	4.596119087	9.81E-20	2.07E-18	HLA-B	6	31269491	31357188	-	3051	protein_coding	major histocompatibility complex, class I, B [Source:HGNC Symbol;Acc:HGNC:4932]	-
ENSG00000164023	751.2657743	798.5342019	405.7522182	132.0933284	161.1279619	129.9430705	651.8507314	141.0547869	2.20858908	9.91E-20	2.09E-18	SGMS2	4	107824563	107915047	+	7635	protein_coding	sphingomyelin synthase 2 [Source:HGNC Symbol;Acc:HGNC:28395]	-
ENSG00000073737	325.3291088	415.9974325	372.0155169	0	0	0	371.1140194	0	10.88962834	1.02E-19	2.15E-18	DHRS9	2	169064789	169096167	+	3750	protein_coding	dehydrogenase/reductase 9 [Source:HGNC Symbol;Acc:HGNC:16888]	-
ENSG00000130193	341.3134869	265.8766199	434.018103	1063.57904	1141.953877	1082.533249	347.0694033	1096.022056	-1.659059676	1.04E-19	2.19E-18	THEM6	8	142727223	142736927	+	3035	protein_coding	thioesterase superfamily member 6 [Source:HGNC Symbol;Acc:HGNC:29656]	-
ENSG00000118579	710.8347	574.2573253	912.7145402	2227.366813	2153.058873	2029.261333	732.6021885	2136.56234	-1.544128855	1.05E-19	2.21E-18	MED28	4	17614641	17634105	+	10972	protein_coding	mediator complex subunit 28 [Source:HGNC Symbol;Acc:HGNC:24628]	-
ENSG00000166938	361.9991528	334.6066305	359.2502786	883.6588174	993.8026642	882.2450573	351.9520206	919.9021796	-1.386127092	1.08E-19	2.27E-18	DIS3L	15	66293217	66333898	+	5436	protein_coding	DIS3 like exosome 3'-5' exoribonuclease [Source:HGNC Symbol;Acc:HGNC:28698]	-
ENSG00000099875	6091.9286	6406.36046	6094.489497	3003.984485	2921.931228	3003.345854	6197.592852	2976.420522	1.058128598	1.09E-19	2.28E-18	MKNK2	19	2037465	2051244	-	5221	protein_coding	MAPK interacting serine/threonine kinase 2 [Source:HGNC Symbol;Acc:HGNC:7111]	-
ENSG00000102057	173.0073873	136.5556789	131.2995942	18.21976943	8.651165738	14.65523351	146.9542201	13.84205623	3.410734774	1.10E-19	2.29E-18	KCND1	X	48961378	48971844	-	6082	protein_coding	potassium voltage-gated channel subfamily D member 1 [Source:HGNC Symbol;Acc:HGNC:6237]	-
ENSG00000137992	137.2776008	147.4077859	145.888438	455.4942358	519.0699443	429.8868496	143.5246082	468.1503432	-1.705188842	1.12E-19	2.34E-18	DBT	1	100186919	100249834	-	11303	protein_coding	dihydrolipoamide branched chain transacylase E2 [Source:HGNC Symbol;Acc:HGNC:2698]	-
ENSG00000141499	988.2106743	926.0464584	952.8338607	366.6728598	396.8722282	339.0244019	955.6969978	367.5231633	1.379277913	1.15E-19	2.41E-18	WRAP53	17	7686071	7703502	+	5087	protein_coding	WD repeat containing antisense to TP53 [Source:HGNC Symbol;Acc:HGNC:25522]	-
ENSG00000125630	403.3704845	378.0150582	515.1685467	1090.908695	1384.186518	1313.108922	432.1846965	1262.734712	-1.547006473	1.16E-19	2.43E-18	POLR1B	2	112541915	112577150	+	6329	protein_coding	RNA polymerase I subunit B [Source:HGNC Symbol;Acc:HGNC:20454]	-
ENSG00000100055	316.8667909	401.5279566	382.9571497	0	0	0	367.1172991	0	10.87401387	1.16E-19	2.43E-18	CYTH4	22	37282027	37315341	+	6099	protein_coding	cytohesin 4 [Source:HGNC Symbol;Acc:HGNC:9505]	-
ENSG00000139318	1132.070078	1164.792811	1150.695055	2776.237367	2387.721744	2652.597265	1149.185981	2605.518792	-1.180912221	1.17E-19	2.44E-18	DUSP6	12	89347235	89352501	-	3859	protein_coding	dual specificity phosphatase 6 [Source:HGNC Symbol;Acc:HGNC:3072]	-
ENSG00000170542	1206.350423	1098.775827	994.7767866	399.6961919	447.697827	409.3695227	1099.967679	418.9211805	1.392622825	1.17E-19	2.45E-18	SERPINB9	6	2887270	2903309	-	4143	protein_coding	serpin family B member 9 [Source:HGNC Symbol;Acc:HGNC:8955]	-
ENSG00000129422	566.9752965	489.2491543	396.6341908	1253.747884	1500.977256	1383.454043	484.2862139	1379.393061	-1.510431659	1.18E-19	2.46E-18	MTUS1	8	17643795	17800917	-	12010	protein_coding	microtubule associated scaffold protein 1 [Source:HGNC Symbol;Acc:HGNC:29789]	-
ENSG00000168298	148.5606913	167.3033152	144.0648325	10.2486203	17.30233148	21.49434248	153.309613	16.34843142	3.216114993	1.19E-19	2.47E-18	HIST1H1E	6	26156354	26157107	+	754	protein_coding	histone cluster 1 H1 family member e [Source:HGNC Symbol;Acc:HGNC:4718]	-
ENSG00000229337	215.3189766	194.4335826	175.0661256	30.74586091	36.76745439	26.37942032	194.9395616	31.29757854	2.641982089	1.22E-19	2.53E-18	AC079305.3	2	177111036	177212662	-	2702	lncRNA	novel transcript	-
ENSG00000099917	3748.806811	3917.610603	3838.689525	1808.312116	1453.395844	1716.616352	3835.035646	1659.441437	1.208583805	1.28E-19	2.67E-18	MED15	22	20495913	20587632	+	10374	protein_coding	mediator complex subunit 15 [Source:HGNC Symbol;Acc:HGNC:14248]	-
ENSG00000136383	135.3970857	189.0075291	133.1231997	12.52609148	7.569770021	19.54031135	152.5092715	13.21205762	3.515701752	1.39E-19	2.88E-18	ALPK3	15	84816680	84873482	+	10940	protein_coding	alpha kinase 3 [Source:HGNC Symbol;Acc:HGNC:17574]	-
ENSG00000103067	406.1912572	466.6405982	605.4370177	1429.113165	1327.953941	1582.765219	492.756291	1446.610775	-1.553694441	1.39E-19	2.88E-18	ESRP2	16	68229033	68238102	-	5189	protein_coding	epithelial splicing regulatory protein 2 [Source:HGNC Symbol;Acc:HGNC:26152]	-
ENSG00000233554	121.2932226	113.9471228	119.4461586	4.554942358	7.569770021	8.793140106	118.2288347	6.972617495	4.068916708	1.46E-19	3.02E-18	B4GALT1-AS1	9	33166948	33182865	+	3835	lncRNA	B4GALT1 antisense RNA 1 [Source:HGNC Symbol;Acc:HGNC:49910]	-
ENSG00000149131	592.36225	713.5260309	708.470727	2615.675649	1540.988897	2594.953347	671.4530027	2250.539298	-1.744866588	1.47E-19	3.04E-18	SERPING1	11	57597387	57614853	+	3603	protein_coding	serpin family G member 1 [Source:HGNC Symbol;Acc:HGNC:1228]	-
ENSG00000145217	196.5138258	170.016342	244.3631336	593.2812421	673.7095319	727.8765977	203.6311005	664.9557905	-1.707800865	1.52E-19	3.15E-18	SLC26A1	4	979073	993440	-	4293	protein_coding	solute carrier family 26 member 1 [Source:HGNC Symbol;Acc:HGNC:10993]	-
ENSG00000114529	138.2178583	154.6425238	143.1530298	17.08103384	18.38372719	13.67821794	145.337804	16.38099299	3.154512071	1.53E-19	3.16E-18	C3orf52	3	112086335	112131004	+	6021	protein_coding	chromosome 3 open reading frame 52 [Source:HGNC Symbol;Acc:HGNC:26255]	-
ENSG00000148572	2142.846933	2164.090991	1597.478396	628.5820453	764.5467721	740.5778	1968.138773	711.2355392	1.468029588	1.53E-19	3.17E-18	NRBF2	10	63133247	63155031	+	1901	protein_coding	nuclear receptor binding factor 2 [Source:HGNC Symbol;Acc:HGNC:19692]	-
ENSG00000014919	222.8410369	235.1289836	200.5966022	631.9982521	615.3141631	632.1290721	219.5222076	626.4804958	-1.512910208	1.55E-19	3.20E-18	COX15	10	99711844	99732100	-	4177	protein_coding	cytochrome c oxidase assembly homolog COX15 [Source:HGNC Symbol;Acc:HGNC:2263]	-
ENSG00000095015	199.3345984	274.0157001	209.7146296	620.6108962	900.8026325	828.5092011	227.6883094	783.3075766	-1.782566663	1.62E-19	3.35E-18	MAP3K1	5	56815549	56896152	+	7741	protein_coding	mitogen-activated protein kinase kinase kinase 1 [Source:HGNC Symbol;Acc:HGNC:6848]	-
novel.446	164.5450695	198.0509515	131.2995942	19.35850502	22.70931006	15.63224908	164.6318717	19.23335472	3.102337455	1.62E-19	3.35E-18	-	4	6732858	6742751	+	3569	-	PF13900:Putative domain of unknown function	-
ENSG00000167244	323.4485937	276.7287268	485.9908591	1018.029617	1905.419254	2029.261333	362.0560599	1650.903401	-2.189254906	1.64E-19	3.39E-18	IGF2	11	2129112	2141238	-	6259	protein_coding	insulin like growth factor 2 [Source:HGNC Symbol;Acc:HGNC:5466]	-
ENSG00000185361	304.6434429	309.2850476	600.878004	1636.363042	1508.547026	1684.374838	404.9354982	1609.761635	-1.990942266	1.65E-19	3.40E-18	TNFAIP8L1	19	4639516	4655568	+	6669	protein_coding	TNF alpha induced protein 8 like 1 [Source:HGNC Symbol;Acc:HGNC:28279]	-
ENSG00000133026	1529.799017	1536.477473	1464.355196	3072.30862	3778.396636	3889.498974	1510.210562	3580.068077	-1.245412893	1.70E-19	3.50E-18	MYH10	17	8474205	8630761	-	9011	protein_coding	myosin heavy chain 10 [Source:HGNC Symbol;Acc:HGNC:7568]	-
novel.462	328.1498814	415.9974325	325.5135773	0	0	0	356.5536304	0	10.83185157	1.71E-19	3.52E-18	-	4	181237565	181239309	+	1745	-	PF13900:Putative domain of unknown function	-
ENSG00000105643	590.481735	746.0823517	762.2670885	253.9380364	177.3488976	179.7708644	699.6103917	203.6859328	1.782409652	1.71E-19	3.52E-18	ARRDC2	19	18001132	18014102	+	4637	protein_coding	arrestin domain containing 2 [Source:HGNC Symbol;Acc:HGNC:25225]	-
ENSG00000172831	1732.894646	1806.875805	2173.737726	4154.10743	4745.164407	4786.399264	1904.502725	4561.890367	-1.260256379	1.72E-19	3.54E-18	CES2	16	66934444	66945096	+	5343	protein_coding	carboxylesterase 2 [Source:HGNC Symbol;Acc:HGNC:1864]	-
ENSG00000198740	123.1737377	146.5034436	130.3877915	487.3788323	414.1745597	433.7949119	133.3549909	445.1161013	-1.738192267	1.78E-19	3.66E-18	ZNF652	17	49289206	49362473	-	8810	protein_coding	zinc finger protein 652 [Source:HGNC Symbol;Acc:HGNC:29147]	zf-C2H2
ENSG00000088888	2008.390105	2069.135055	2599.549605	4943.251194	5745.455446	5923.645385	2225.691588	5537.450675	-1.315013563	1.79E-19	3.67E-18	MAVS	20	3846799	3876123	+	11771	protein_coding	mitochondrial antiviral signaling protein [Source:HGNC Symbol;Acc:HGNC:29233]	-
ENSG00000147676	1336.105964	1160.2711	1158.901279	2765.988747	3217.152259	2711.218199	1218.426114	2898.119735	-1.250135517	1.79E-19	3.68E-18	MAL2	8	119165034	119245673	+	3438	protein_coding	mal, T cell differentiation protein 2 (gene/pseudogene) [Source:HGNC Symbol;Acc:HGNC:13634]	-
ENSG00000100290	239.7656726	307.4763631	331.8961964	67.18539977	34.60466295	58.62093404	293.0460774	53.47033226	2.455106887	1.80E-19	3.68E-18	BIK	22	43110750	43129712	+	951	protein_coding	BCL2 interacting killer [Source:HGNC Symbol;Acc:HGNC:1051]	-
ENSG00000155629	102.4880718	128.4165987	121.2697641	382.615158	403.3606025	503.1630172	117.3914782	429.7129259	-1.872475879	1.87E-19	3.83E-18	PIK3AP1	10	96593315	96720514	-	5688	protein_coding	phosphoinositide-3-kinase adaptor protein 1 [Source:HGNC Symbol;Acc:HGNC:30034]	-
ENSG00000120137	695.7905794	773.2126191	575.3475274	1623.83695	2011.396034	1858.283609	681.4502419	1831.172198	-1.426191087	1.92E-19	3.93E-18	PANK3	5	168548495	168579368	-	10348	protein_coding	pantothenate kinase 3 [Source:HGNC Symbol;Acc:HGNC:19365]	-
ENSG00000260101	133.5165706	219.7551654	134.0350024	14.80356266	12.97674861	19.54031135	162.4355795	15.77354087	3.357862622	1.97E-19	4.02E-18	AC008074.2	2	64522187	64524093	-	1907	lncRNA	novel transcript	-
ENSG00000283050	711.7749576	656.5524695	467.7548043	165.1166605	151.3954004	189.5410201	612.0274105	168.6843603	1.857926266	2.03E-19	4.14E-18	GTF2IP12	4	119405523	119454638	-	10185	transcribed_unprocessed_pseudogene	general transcription factor IIi pseudogene 12 [Source:HGNC Symbol;Acc:HGNC:51723]	-
ENSG00000170836	2071.38736	2220.16021	1904.755919	802.8085905	928.9189211	875.4059483	2065.434496	869.0444867	1.24875294	2.04E-19	4.16E-18	PPM1D	17	60600183	60666280	+	5044	protein_coding	protein phosphatase, Mg2+/Mn2+ dependent 1D [Source:HGNC Symbol;Acc:HGNC:9277]	-
ENSG00000147155	287.7188072	274.0157001	473.2256208	1466.691439	1147.360856	1152.878369	344.9867093	1255.643555	-1.863442247	2.10E-19	4.29E-18	EBP	X	48521799	48528716	+	1768	protein_coding	EBP cholestenol delta-isomerase [Source:HGNC Symbol;Acc:HGNC:3133]	-
ENSG00000120306	2297.989427	2296.124959	2475.544432	1120.51582	968.9305627	968.2224272	2356.552939	1019.222937	1.209603115	2.13E-19	4.34E-18	CYSTM1	5	140175156	140282052	+	1857	protein_coding	cysteine rich transmembrane module containing 1 [Source:HGNC Symbol;Acc:HGNC:30239]	-
ENSG00000182158	1272.168451	1259.748747	1225.462879	2591.762201	3559.954701	3319.898898	1252.460026	3157.205267	-1.334045731	2.17E-19	4.41E-18	CREB3L2	7	137874979	138002086	-	8807	protein_coding	cAMP responsive element binding protein 3 like 2 [Source:HGNC Symbol;Acc:HGNC:23720]	TF_bZIP
ENSG00000119535	275.4954591	200.7639783	366.5447005	1097.741108	858.6281995	1169.487634	280.9347126	1041.952314	-1.891211477	2.20E-19	4.47E-18	CSF3R	1	36466043	36483278	-	8429	protein_coding	colony stimulating factor 3 receptor [Source:HGNC Symbol;Acc:HGNC:2439]	-
ENSG00000085433	832.1279227	696.3435283	442.2243277	118.4285013	168.6977319	161.2075686	656.8985929	149.4446006	2.134436349	2.24E-19	4.55E-18	WDR47	1	108970214	109042113	-	4423	protein_coding	WD repeat domain 47 [Source:HGNC Symbol;Acc:HGNC:29141]	-
ENSG00000111540	1243.020468	1403.539163	1443.383733	2944.770234	3088.466169	3122.541753	1363.314455	3051.926052	-1.162581552	2.26E-19	4.60E-18	RAB5B	12	55973913	55996683	+	6525	protein_coding	RAB5B, member RAS oncogene family [Source:HGNC Symbol;Acc:HGNC:9784]	-
ENSG00000136720	2676.913216	2756.435161	3811.335443	8044.028203	7567.60723	8655.380911	3081.561273	8089.005448	-1.392300846	2.37E-19	4.81E-18	HS6ST1	2	128236716	128318868	-	4974	protein_coding	heparan sulfate 6-O-sulfotransferase 1 [Source:HGNC Symbol;Acc:HGNC:5201]	-
ENSG00000107566	1462.100474	1621.485644	1623.008873	3221.482982	3899.512957	4017.488013	1568.864997	3712.827984	-1.242902854	2.37E-19	4.81E-18	ERLIN1	10	100150094	100186033	-	3491	protein_coding	ER lipid raft associated 1 [Source:HGNC Symbol;Acc:HGNC:16947]	-
ENSG00000160570	1903.08126	2013.970179	2458.22018	891.6299665	830.5119109	830.4632322	2125.09054	850.8683699	1.320740629	2.46E-19	4.99E-18	DEDD2	19	42198598	42220140	-	2631	protein_coding	death effector domain containing 2 [Source:HGNC Symbol;Acc:HGNC:24450]	-
ENSG00000112655	2124.041782	2554.766841	3209.545636	6823.303652	6646.258078	7607.043207	2629.45142	7025.534979	-1.417832555	2.50E-19	5.06E-18	PTK7	6	43076307	43161719	+	8985	protein_coding	protein tyrosine kinase 7 (inactive) [Source:HGNC Symbol;Acc:HGNC:9618]	-
ENSG00000154589	182.4099627	185.3901601	154.0946626	30.74586091	21.62791435	22.47135805	173.9649285	24.94837777	2.806840652	2.55E-19	5.16E-18	LY96	8	73991392	74029079	+	559	protein_coding	lymphocyte antigen 96 [Source:HGNC Symbol;Acc:HGNC:17156]	-
ENSG00000174945	112.8309048	126.6079142	103.9455121	2.277471179	4.325582869	5.862093404	114.4614437	4.155049151	4.759760286	2.57E-19	5.19E-18	AMZ1	7	2679522	2775500	+	7011	protein_coding	archaelysin family metallopeptidase 1 [Source:HGNC Symbol;Acc:HGNC:22231]	-
ENSG00000071967	197.4540833	231.5116146	265.3345966	680.9638825	695.3374462	670.2326792	231.4334315	682.1780026	-1.559113229	2.58E-19	5.21E-18	CYBRD1	2	171522247	171558129	+	5172	protein_coding	cytochrome b reductase 1 [Source:HGNC Symbol;Acc:HGNC:20797]	-
ENSG00000259630	142.919146	141.9817324	93.91568196	3.416206768	1.081395717	3.908062269	126.2721868	2.801888252	5.481951948	2.61E-19	5.27E-18	AC104046.1	15	85415228	85415633	+	406	transcribed_processed_pseudogene	fatty acid binding protein 5 (psoriasis-associated) (FABP5) pseudogene	-
ENSG00000174327	154.2022365	219.7551654	209.7146296	625.1658386	583.9536873	758.1640802	194.5573439	655.7612021	-1.752929626	2.61E-19	5.27E-18	SLC16A13	17	7036015	7040117	+	2143	protein_coding	solute carrier family 16 member 13 [Source:HGNC Symbol;Acc:HGNC:31037]	-
ENSG00000169155	913.9303286	1020.098052	647.3799436	271.0190703	266.0233465	238.3917984	860.4694414	258.4780717	1.735789729	2.64E-19	5.32E-18	ZBTB43	9	126805006	126838210	+	7052	protein_coding	zinc finger and BTB domain containing 43 [Source:HGNC Symbol;Acc:HGNC:17908]	ZBTB
ENSG00000114739	197.4540833	210.711743	242.5395282	589.8650353	691.0118633	643.8532589	216.9017848	641.5767192	-1.564537603	2.64E-19	5.32E-18	ACVR2B	3	38453890	38493142	+	15705	protein_coding	activin A receptor type 2B [Source:HGNC Symbol;Acc:HGNC:174]	-
ENSG00000144579	1917.185124	1766.180404	2293.183885	4699.561777	4646.757397	4647.663054	1992.183137	4664.660743	-1.227411734	2.68E-19	5.41E-18	CTDSP1	2	218398256	218405941	+	4727	protein_coding	CTD small phosphatase 1 [Source:HGNC Symbol;Acc:HGNC:21614]	-
ENSG00000162512	345.0745171	510.9533681	429.4590894	101.3474675	98.40701027	124.0809771	428.4956582	107.9451516	1.987038602	2.70E-19	5.44E-18	SDC3	1	30869466	30908758	-	7065	protein_coding	syndecan 3 [Source:HGNC Symbol;Acc:HGNC:10660]	-
ENSG00000145192	52375.16574	48287.35415	65574.11747	126777.7106	130843.4748	147138.5444	55412.21245	134919.91	-1.28383029	2.73E-19	5.49E-18	AHSG	3	186613060	186621318	+	2216	protein_coding	alpha 2-HS glycoprotein [Source:HGNC Symbol;Acc:HGNC:349]	-
ENSG00000197976	3211.919756	3579.386604	3391.906183	1606.755917	1455.558635	1568.109986	3394.404181	1543.474846	1.137018097	2.75E-19	5.54E-18	AKAP17A	X	1591604	1602520	+	4070	protein_coding	A-kinase anchoring protein 17A [Source:HGNC Symbol;Acc:HGNC:18783]	-
novel.129	336.6121992	367.1629513	312.748339	0	0	0	338.8411632	0	10.75824917	2.81E-19	5.65E-18	-	13	71291405	71293324	+	1285	-	-	-
ENSG00000115507	76.16086072	103.0950159	175.0661256	512.4310152	588.2792702	570.5770913	118.1073341	557.0957922	-2.237195443	2.86E-19	5.75E-18	OTX1	2	63050057	63057836	+	4833	protein_coding	orthodenticle homeobox 1 [Source:HGNC Symbol;Acc:HGNC:8521]	TF_Otx
ENSG00000156968	31.96875635	18.99118713	38.29571497	260.77045	183.8372719	181.7248955	29.75188615	208.7775391	-2.81073992	2.88E-19	5.77E-18	MPV17L	16	15395754	15413271	+	6012	protein_coding	MPV17 mitochondrial inner membrane protein like [Source:HGNC Symbol;Acc:HGNC:26827]	-
ENSG00000272288	425.9366655	675.5436566	793.2683816	151.4518334	163.2907533	147.5293507	631.5829013	154.0906458	2.035685649	2.93E-19	5.86E-18	AL451165.2	6	34696317	34697470	+	782	lncRNA	novel transcript, antisense to C6orf106	-
ENSG00000248400	454.1443917	493.7708655	414.8702456	1.138735589	1.081395717	0	454.2618343	0.740043769	9.325095662	2.98E-19	5.96E-18	ST13P12	5	82968888	82977153	+	1094	processed_pseudogene	ST13, Hsp70 interacting protein pseudogene 12 [Source:HGNC Symbol;Acc:HGNC:38787]	-
ENSG00000132031	1698.105117	2007.639783	1695.041289	4191.685705	3923.303662	4883.123806	1800.262063	4332.704391	-1.267133327	2.99E-19	5.98E-18	MATN3	2	19992052	20012668	-	3151	protein_coding	matrilin 3 [Source:HGNC Symbol;Acc:HGNC:6909]	-
ENSG00000087087	5426.226262	5362.74951	5251.071965	2481.304849	2599.675304	2637.942032	5346.682579	2572.974062	1.055116766	3.03E-19	6.06E-18	SRRT	7	100875103	100888664	+	4858	protein_coding	serrate, RNA effector molecule [Source:HGNC Symbol;Acc:HGNC:24101]	-
ENSG00000171680	745.624229	799.4385441	831.5640966	290.3775753	262.7791593	315.5760282	792.2089566	289.5775876	1.451222023	3.10E-19	6.19E-18	PLEKHG5	1	6466092	6520061	-	7053	protein_coding	pleckstrin homology and RhoGEF domain containing G5 [Source:HGNC Symbol;Acc:HGNC:29105]	-
ENSG00000105369	141.038631	139.2687057	129.4759887	14.80356266	15.13954004	13.67821794	136.5944418	14.54044022	3.233645053	3.12E-19	6.23E-18	CD79A	19	41877120	41881372	+	1503	protein_coding	CD79a molecule [Source:HGNC Symbol;Acc:HGNC:1698]	-
ENSG00000266304	210.6176889	224.2768766	151.3592544	31.8845965	23.79070578	31.26449815	195.41794	28.97993348	2.75280436	3.23E-19	6.45E-18	LIVAR	18	70335929	70337310	-	384	lncRNA	liver cell viability associated lncRNA [Source:HGNC Symbol;Acc:HGNC:53130]	-
ENSG00000165046	175.8281599	234.2246413	239.80412	35.30080327	42.17443297	37.12659156	216.6189737	38.20060927	2.503569552	3.25E-19	6.47E-18	LETM2	8	38386207	38409527	+	6114	protein_coding	leucine zipper and EF-hand containing transmembrane protein 2 [Source:HGNC Symbol;Acc:HGNC:14648]	-
ENSG00000147853	1534.500305	1528.338393	1276.523832	3198.708271	3798.943155	3337.485178	1446.454177	3445.045534	-1.252041372	3.26E-19	6.50E-18	AK3	9	4709556	4742043	-	4395	protein_coding	adenylate kinase 3 [Source:HGNC Symbol;Acc:HGNC:17376]	-
ENSG00000171914	202.155371	184.4858179	238.8923172	548.8705541	792.6630608	807.0148586	208.5111687	716.1828245	-1.780864255	3.29E-19	6.56E-18	TLN2	15	62390526	62844631	+	16209	protein_coding	talin 2 [Source:HGNC Symbol;Acc:HGNC:15447]	-
ENSG00000127241	843.4110131	680.0653679	944.627636	2094.134749	2109.803044	2709.264168	822.701339	2304.400654	-1.486261146	3.46E-19	6.88E-18	MASP1	3	187217285	187292022	-	13161	protein_coding	mannan binding lectin serine peptidase 1 [Source:HGNC Symbol;Acc:HGNC:6901]	-
ENSG00000106105	9172.2123	8268.401142	5951.336468	2908.330695	2756.477683	3009.207947	7797.316636	2891.338775	1.431189344	3.69E-19	7.34E-18	GARS	7	30594838	30634033	+	3995	protein_coding	glycyl-tRNA synthetase [Source:HGNC Symbol;Acc:HGNC:4162]	-
ENSG00000184731	436.2794984	577.8746942	553.4642617	154.8680402	167.6163362	152.4144285	522.5394848	158.2996016	1.723372463	3.91E-19	7.78E-18	FAM110C	2	38814	46870	-	4088	protein_coding	family with sequence similarity 110 member C [Source:HGNC Symbol;Acc:HGNC:33340]	-
ENSG00000113494	82.7426635	47.02579671	70.20881079	257.3542432	360.1047739	375.1739779	66.65909033	330.877665	-2.313546836	3.93E-19	7.80E-18	PRLR	5	35048756	35230487	-	13006	protein_coding	prolactin receptor [Source:HGNC Symbol;Acc:HGNC:9446]	-
novel.412	275.4954591	261.3549087	239.80412	64.90792859	45.41862013	56.66690291	258.8848293	55.66448388	2.218602142	3.98E-19	7.91E-18	-	3	115789547	115792502	+	2176	-	-	-
ENSG00000168003	13482.35286	14404.36327	15911.86957	6920.096177	6252.630037	6984.684291	14599.52857	6719.136835	1.119564694	4.02E-19	7.97E-18	SLC3A2	11	62856102	62888875	+	5178	protein_coding	solute carrier family 3 member 2 [Source:HGNC Symbol;Acc:HGNC:11026]	-
ENSG00000213853	662.8815655	673.7349722	747.6782447	1860.693953	1530.17494	1696.099025	694.7649275	1695.655973	-1.287090513	4.04E-19	8.01E-18	EMP2	16	10528422	10580632	-	8652	protein_coding	epithelial membrane protein 2 [Source:HGNC Symbol;Acc:HGNC:3334]	-
ENSG00000164040	1099.161064	1159.366757	1177.137334	2556.461398	2456.93107	2460.125199	1145.221719	2491.172555	-1.121104616	4.06E-19	8.04E-18	PGRMC2	4	128269237	128288829	-	4626	protein_coding	progesterone receptor membrane component 2 [Source:HGNC Symbol;Acc:HGNC:16089]	-
ENSG00000165304	213.4384615	197.1466093	198.7729968	554.564232	605.5816017	578.3932159	203.1193559	579.5130165	-1.512788621	4.12E-19	8.15E-18	MELK	9	36572862	36677683	+	3087	protein_coding	maternal embryonic leucine zipper kinase [Source:HGNC Symbol;Acc:HGNC:16870]	-
ENSG00000196378	322.5083361	302.0503097	289.0414678	86.54390479	59.47676445	72.29915198	304.5333712	72.77327374	2.066709629	4.54E-19	8.98E-18	ZNF34	8	144773114	144787345	-	2222	protein_coding	zinc finger protein 34 [Source:HGNC Symbol;Acc:HGNC:13098]	zf-C2H2
ENSG00000187134	11224.79451	9897.121524	15178.78017	35842.84141	29930.87066	32542.43452	12100.23207	32772.04886	-1.437425017	4.66E-19	9.20E-18	AKR1C1	10	4963253	4983283	+	8765	protein_coding	aldo-keto reductase family 1 member C1 [Source:HGNC Symbol;Acc:HGNC:384]	-
ENSG00000153303	85.56343612	164.5902885	144.0648325	5.693677947	1.081395717	1.954031135	131.4061857	2.9097016	5.529864027	4.78E-19	9.43E-18	FRMD1	6	168053166	168101511	-	8801	protein_coding	FERM domain containing 1 [Source:HGNC Symbol;Acc:HGNC:21240]	-
ENSG00000091262	199.3345984	255.9288552	251.6575555	724.2358348	656.4072004	962.3603338	235.6403364	781.001123	-1.729055105	5.03E-19	9.92E-18	ABCC6	16	16148928	16223522	-	7569	protein_coding	ATP binding cassette subfamily C member 6 [Source:HGNC Symbol;Acc:HGNC:57]	-
ENSG00000104723	254.8097933	271.3026734	226.1270789	46.68815916	56.2325773	58.62093404	250.7465152	53.8472235	2.216438361	5.07E-19	1.00E-17	TUSC3	8	15417215	15766649	+	5190	protein_coding	tumor suppressor candidate 3 [Source:HGNC Symbol;Acc:HGNC:30242]	-
ENSG00000140798	312.1655032	318.3284701	330.072591	0	0	0	320.1888547	0	10.67655903	5.24E-19	1.03E-17	ABCC12	16	48081006	48156018	-	8699	protein_coding	ATP binding cassette subfamily C member 12 [Source:HGNC Symbol;Acc:HGNC:14640]	-
ENSG00000182670	1148.994714	1269.696511	820.6224637	2818.370584	2993.303345	3205.588076	1079.77123	3005.754002	-1.477098583	5.36E-19	1.05E-17	TTC3	21	37073226	37203112	+	15883	protein_coding	tetratricopeptide repeat domain 3 [Source:HGNC Symbol;Acc:HGNC:12393]	-
ENSG00000235448	322.5083361	242.3637215	171.4189146	0	1.081395717	1.954031135	245.4303241	1.011808951	7.856638288	5.53E-19	1.09E-17	LURAP1L-AS1	9	12698554	12814377	-	3063	lncRNA	LURAP1L antisense RNA 1 [Source:HGNC Symbol;Acc:HGNC:49761]	-
ENSG00000245910	1590.915757	1609.729195	1943.963436	751.565489	639.1048689	612.5887607	1714.869463	667.7530395	1.361393943	5.93E-19	1.17E-17	SNHG6	8	66921684	66926398	-	1247	lncRNA	small nucleolar RNA host gene 6 [Source:HGNC Symbol;Acc:HGNC:32965]	-
ENSG00000169908	3736.583463	3670.72517	6041.604939	14108.93395	12789.66715	13304.02098	4482.971191	13400.87403	-1.579778214	6.10E-19	1.20E-17	TM4SF1	3	149369022	149377692	-	3495	protein_coding	transmembrane 4 L six family member 1 [Source:HGNC Symbol;Acc:HGNC:11853]	-
ENSG00000088340	189.932023	241.4593793	134.0350024	25.05218297	8.651165738	23.44837362	188.4754682	19.05057411	3.305036343	6.29E-19	1.23E-17	FER1L4	20	35558737	35607562	-	9602	transcribed_unitary_pseudogene	fer-1 like family member 4 (pseudogene) [Source:HGNC Symbol;Acc:HGNC:15801]	-
ENSG00000131242	960.9432056	894.3944798	1135.194408	2190.927274	2751.070705	2677.99967	996.8440312	2539.999216	-1.349537648	6.46E-19	1.27E-17	RAB11FIP4	17	31391675	31538211	+	15326	protein_coding	RAB11 family interacting protein 4 [Source:HGNC Symbol;Acc:HGNC:30267]	-
ENSG00000100505	120.3529651	151.9294971	101.2101039	1.138735589	2.162791435	9.770155673	124.497522	4.357227566	4.779921184	6.50E-19	1.27E-17	TRIM9	14	50975262	51096061	-	8945	protein_coding	tripartite motif containing 9 [Source:HGNC Symbol;Acc:HGNC:16288]	-
ENSG00000156787	439.1002711	416.9017747	399.369599	135.5095351	116.7907375	129.9430705	418.4572149	127.4144477	1.71566431	6.57E-19	1.29E-17	TBC1D31	8	123041968	123152153	+	8609	protein_coding	TBC1 domain family member 31 [Source:HGNC Symbol;Acc:HGNC:30888]	-
ENSG00000157823	112.8309048	133.8426522	123.0933696	489.6563034	381.7326882	407.4154916	123.2556422	426.2681611	-1.789181426	6.70E-19	1.31E-17	AP3S2	15	89830599	89894638	-	9237	protein_coding	adaptor related protein complex 3 subunit sigma 2 [Source:HGNC Symbol;Acc:HGNC:571]	-
ENSG00000177807	36.67004405	59.68658814	54.70816425	250.5218297	223.8489135	288.2195924	50.35493215	254.1967785	-2.334874548	6.95E-19	1.36E-17	KCNJ10	1	159998651	160070160	-	6252	protein_coding	potassium voltage-gated channel subfamily J member 10 [Source:HGNC Symbol;Acc:HGNC:6256]	-
ENSG00000075618	7767.467536	6865.76632	8061.248002	3704.306872	3355.570911	3223.174357	7564.827286	3427.684047	1.142191612	7.22E-19	1.41E-17	FSCN1	7	5592816	5606655	+	3699	protein_coding	fascin actin-bundling protein 1 [Source:HGNC Symbol;Acc:HGNC:11148]	-
ENSG00000143891	988.2106743	1023.715421	1384.116556	3084.834712	2788.919555	2962.3112	1132.014217	2945.355156	-1.379459909	7.36E-19	1.44E-17	GALM	2	38666081	38741237	+	2616	protein_coding	galactose mutarotase [Source:HGNC Symbol;Acc:HGNC:24063]	-
ENSG00000136485	1290.033345	1637.763805	2067.968609	4148.413752	5034.97846	5330.596935	1665.255253	4837.996382	-1.538670243	7.40E-19	1.44E-17	DCAF7	17	63550477	63594279	+	6572	protein_coding	DDB1 and CUL4 associated factor 7 [Source:HGNC Symbol;Acc:HGNC:30915]	-
ENSG00000141582	4501.012843	5208.106986	5406.990233	2399.315887	2005.989056	2151.388279	5038.703354	2185.564407	1.205188484	7.40E-19	1.44E-17	CBX4	17	79833156	79839440	-	2891	protein_coding	chromobox 4 [Source:HGNC Symbol;Acc:HGNC:1554]	-
ENSG00000131019	143.8594036	235.1289836	149.5356489	0	2.162791435	1.954031135	176.1746787	1.37227419	6.963628171	7.88E-19	1.54E-17	ULBP3	6	150061053	150069121	-	3111	protein_coding	UL16 binding protein 3 [Source:HGNC Symbol;Acc:HGNC:14895]	-
ENSG00000128595	4750.181091	4594.962944	4024.697283	8977.791387	11421.70157	10898.60865	4456.613773	10432.70054	-1.227148034	7.95E-19	1.55E-17	CALU	7	128739292	128773400	+	6342	protein_coding	calumenin [Source:HGNC Symbol;Acc:HGNC:1458]	-
ENSG00000090661	791.6968485	589.6311434	997.5121948	2540.5191	2190.907723	2395.642171	792.9467289	2375.689665	-1.583071535	8.21E-19	1.60E-17	CERS4	19	8206736	8262421	+	4059	protein_coding	ceramide synthase 4 [Source:HGNC Symbol;Acc:HGNC:23747]	-
ENSG00000181790	240.7059302	436.7973041	297.2476924	0	0	0	324.9169756	0	10.69795518	8.39E-19	1.63E-17	ADGRB1	8	142449430	142545009	+	7356	protein_coding	adhesion G protein-coupled receptor B1 [Source:HGNC Symbol;Acc:HGNC:943]	-
ENSG00000153162	101.5478143	165.4946307	151.3592544	13.66482707	12.97674861	11.72418681	139.4672332	12.7885875	3.450692749	8.70E-19	1.69E-17	BMP6	6	7726099	7881728	+	3784	protein_coding	bone morphogenetic protein 6 [Source:HGNC Symbol;Acc:HGNC:1073]	-
ENSG00000125753	7449.660487	7893.09911	9225.620098	3894.475716	3295.012751	3486.96856	8189.459898	3558.819009	1.20245556	8.76E-19	1.70E-17	VASP	19	45506579	45526983	+	3538	protein_coding	vasodilator stimulated phosphoprotein [Source:HGNC Symbol;Acc:HGNC:12652]	-
ENSG00000260710	110.9503897	104.9037004	117.6225531	3.416206768	2.162791435	6.839108971	111.1588811	4.139369058	4.719085437	8.82E-19	1.71E-17	AC120498.4	16	1294551	1299166	-	320	lncRNA	novel transcript	-
ENSG00000170653	184.2904778	165.4946307	166.859901	621.7496318	466.0815541	547.1287177	172.2150032	544.9866346	-1.661962202	9.03E-19	1.75E-17	ATF7	12	53507856	53626410	-	7985	protein_coding	activating transcription factor 7 [Source:HGNC Symbol;Acc:HGNC:792]	TF_bZIP
ENSG00000231889	368.5809556	443.1276998	455.9013687	104.7636742	126.5232989	130.920086	422.5366747	120.7356864	1.805442527	9.40E-19	1.82E-17	TRAF3IP2-AS1	6	111483511	111598302	+	4819	lncRNA	TRAF3IP2 antisense RNA 1 [Source:HGNC Symbol;Acc:HGNC:40005]	-
ENSG00000234698	151.3814639	91.3385667	114.8871449	1.138735589	5.406978586	6.839108971	119.2023918	4.461607716	4.706918027	9.41E-19	1.82E-17	AL161937.1	20	50166362	50171742	+	616	lncRNA	novel transcript	-
ENSG00000197965	1396.282447	1234.427164	1565.5653	3071.169885	3342.594162	3350.18638	1398.758304	3254.650142	-1.218445163	9.45E-19	1.83E-17	MPZL1	1	167721192	167791919	+	7069	protein_coding	myelin protein zero like 1 [Source:HGNC Symbol;Acc:HGNC:7226]	-
ENSG00000177788	128.8152829	160.9729195	175.9779283	477.130212	502.8490085	516.8412351	155.2553769	498.9401519	-1.683908333	9.45E-19	1.83E-17	AL162595.1	1	229256892	229271242	-	8197	lncRNA	novel transcript	-
ENSG00000173064	391.1471365	457.5971757	501.4915056	1059.024098	1546.395876	1763.513099	450.078606	1456.311024	-1.694399569	9.74E-19	1.88E-17	HECTD4	12	112160188	112382439	-	21746	protein_coding	HECT domain E3 ubiquitin protein ligase 4 [Source:HGNC Symbol;Acc:HGNC:26611]	-
ENSG00000130513	41187.98153	42962.58701	48892.68639	21108.74162	16999.54068	20312.15364	44347.75164	19473.47865	1.187352279	9.76E-19	1.89E-17	GDF15	19	18374731	18389176	+	2087	protein_coding	growth differentiation factor 15 [Source:HGNC Symbol;Acc:HGNC:30142]	-
ENSG00000171604	699.5516096	691.821817	909.0673293	1915.353261	1904.337858	1955.00815	766.8135853	1924.899757	-1.327799086	1.00E-18	1.93E-17	CXXC5	5	139647299	139683882	+	3795	protein_coding	CXXC finger protein 5 [Source:HGNC Symbol;Acc:HGNC:26943]	-
ENSG00000078898	4520.758251	4269.399736	5771.711328	13021.44146	10598.75943	13468.1596	4853.956439	12362.78683	-1.348779419	1.07E-18	2.06E-17	BPIFB2	20	33007704	33023703	+	1788	protein_coding	BPI fold containing family B member 2 [Source:HGNC Symbol;Acc:HGNC:16177]	-
ENSG00000198888	41736.15167	32428.80855	30726.84045	123284.0698	93518.02024	80674.12943	34963.93356	99158.73984	-1.50386884	1.08E-18	2.08E-17	MT-ND1	MT	3307	4262	+	956	protein_coding	mitochondrially encoded NADH:ubiquinone oxidoreductase core subunit 1 [Source:HGNC Symbol;Acc:HGNC:7455]	-
ENSG00000136002	152.3217214	250.5028017	207.8910241	34.16206768	17.30233148	31.26449815	203.5718491	27.5762991	2.884177417	1.09E-18	2.10E-17	ARHGEF4	2	130836916	131047263	+	10611	protein_coding	Rho guanine nucleotide exchange factor 4 [Source:HGNC Symbol;Acc:HGNC:684]	-
ENSG00000179403	2230.290884	2013.970179	3379.140945	8673.748984	6932.827944	7509.341651	2541.134003	7705.306193	-1.600338529	1.10E-18	2.11E-17	VWA1	1	1434861	1442882	+	5065	protein_coding	von Willebrand factor A domain containing 1 [Source:HGNC Symbol;Acc:HGNC:30910]	-
ENSG00000133083	453.2041342	533.5619243	312.748339	0	0	1.954031135	433.1714658	0.651343712	9.260935579	1.11E-18	2.14E-17	DCLK1	13	35768652	36131306	-	14375	protein_coding	doublecortin like kinase 1 [Source:HGNC Symbol;Acc:HGNC:2700]	-
ENSG00000064225	152.3217214	119.3731763	135.8586079	471.436534	412.0117683	449.427161	135.8511685	444.2918211	-1.709908617	1.12E-18	2.16E-17	ST3GAL6	3	98732236	98821201	+	6288	protein_coding	ST3 beta-galactoside alpha-2,3-sialyltransferase 6 [Source:HGNC Symbol;Acc:HGNC:18080]	-
ENSG00000112282	368.5809556	399.7192721	341.0142238	914.4046783	931.0817126	951.6131626	369.7714838	932.3665178	-1.334316779	1.16E-18	2.23E-17	MED23	6	131573966	131628242	-	7426	protein_coding	mediator complex subunit 23 [Source:HGNC Symbol;Acc:HGNC:2372]	-
ENSG00000073910	144.7996611	152.8338393	151.3592544	425.8871104	487.7094685	627.2439942	149.6642516	513.6135244	-1.779970112	1.17E-18	2.25E-17	FRY	13	31846713	32299125	+	18852	protein_coding	FRY microtubule binding protein [Source:HGNC Symbol;Acc:HGNC:20367]	-
ENSG00000198156	110.0101321	125.703572	109.4163285	4.554942358	1.081395717	2.931046702	115.0433442	2.855794926	5.343182967	1.17E-18	2.25E-17	NPIPB6	16	28342555	28363508	-	2135	protein_coding	nuclear pore complex interacting protein family member B6 [Source:HGNC Symbol;Acc:HGNC:37454]	-
ENSG00000214413	797.3383937	590.5354857	414.8702456	148.0356266	136.2558604	152.4144285	600.9147083	145.5686385	2.044932182	1.18E-18	2.26E-17	BBIP1	10	110898728	110919201	-	8444	protein_coding	BBSome interacting protein 1 [Source:HGNC Symbol;Acc:HGNC:28093]	-
ENSG00000143643	84.62317858	74.15606405	110.3281312	319.9847006	354.6977953	382.0130868	89.70245795	352.2318609	-1.973856275	1.19E-18	2.28E-17	TTC13	1	230906243	230978875	-	4212	protein_coding	tetratricopeptide repeat domain 13 [Source:HGNC Symbol;Acc:HGNC:26204]	-
ENSG00000128596	114.7114198	206.1900317	128.564186	1.138735589	1.081395717	2.931046702	149.8218792	1.717059336	6.409468359	1.20E-18	2.29E-17	CCDC136	7	128790757	128822132	+	6238	protein_coding	coiled-coil domain containing 136 [Source:HGNC Symbol;Acc:HGNC:22225]	-
novel.406	259.511081	387.0584806	272.6290185	0	0	0	306.3995267	0	10.61323162	1.25E-18	2.40E-17	-	3	31473007	31503620	+	3104	-	-	-
ENSG00000236404	144.7996611	187.1988446	147.7120435	26.19091856	11.89535289	18.56329578	159.9035164	18.88318908	3.087403508	1.28E-18	2.45E-17	VLDLR-AS1	9	2421597	2643359	-	6777	lncRNA	VLDLR antisense RNA 1 [Source:HGNC Symbol;Acc:HGNC:49621]	-
ENSG00000197128	49.83364961	52.45185018	58.3553752	249.3830941	281.1628865	211.0353625	53.54695833	247.193781	-2.205653717	1.28E-18	2.46E-17	ZNF772	19	57466663	57477570	-	6096	protein_coding	zinc finger protein 772 [Source:HGNC Symbol;Acc:HGNC:33106]	zf-C2H2
ENSG00000010310	119.4127075	133.8426522	118.5343559	13.66482707	3.244187152	8.793140106	123.9299052	8.567384777	3.86304617	1.29E-18	2.46E-17	GIPR	19	45668221	45683722	+	5069	protein_coding	gastric inhibitory polypeptide receptor [Source:HGNC Symbol;Acc:HGNC:4271]	-
ENSG00000166902	336.6121992	284.867807	447.6951441	1102.296051	1086.802696	1016.09619	356.3917168	1068.398312	-1.583771095	1.31E-18	2.49E-17	MRPL16	11	59806140	59810778	-	2172	protein_coding	mitochondrial ribosomal protein L16 [Source:HGNC Symbol;Acc:HGNC:14476]	-
ENSG00000125247	222.8410369	245.0767483	258.9519774	631.9982521	719.128152	659.4855079	242.2899209	670.2039707	-1.467703418	1.35E-18	2.58E-17	TMTC4	13	100603927	100675093	-	6272	protein_coding	transmembrane O-mannosyltransferase targeting cadherins 4 [Source:HGNC Symbol;Acc:HGNC:25904]	-
ENSG00000133398	1332.344934	1439.712853	1495.356489	628.5820453	582.8722916	614.5427919	1422.471426	608.6657096	1.224771	1.40E-18	2.67E-17	MED10	5	6371874	6378571	-	1864	protein_coding	mediator complex subunit 10 [Source:HGNC Symbol;Acc:HGNC:28760]	-
ENSG00000177238	100.6075568	113.9471228	134.9468051	7.971149126	2.162791435	0.977015567	116.5004949	3.703652043	5.02677161	1.44E-18	2.74E-17	TRIM72	16	31214091	31231537	+	8430	protein_coding	tripartite motif containing 72 [Source:HGNC Symbol;Acc:HGNC:32671]	-
ENSG00000100219	6572.400203	6319.543605	7333.629418	13836.77615	13807.26052	14934.65996	6741.857742	14192.89888	-1.07397142	1.49E-18	2.84E-17	XBP1	22	28794555	28800597	-	3028	protein_coding	X-box binding protein 1 [Source:HGNC Symbol;Acc:HGNC:12801]	TF_bZIP
ENSG00000182600	2216.187021	2261.759954	3586.120167	9961.658936	7357.81646	7868.883379	2688.02238	8396.119592	-1.643111407	1.53E-18	2.92E-17	SNORC	2	232857270	232878708	+	3698	protein_coding	secondary ossification center associated regulator of chondrocyte maturation [Source:HGNC Symbol;Acc:HGNC:33763]	-
ENSG00000283196	801.0994239	886.2553996	1002.983011	333.6495277	353.6163996	319.4840905	896.7792782	335.5833393	1.418511854	1.68E-18	3.19E-17	AC006453.2	2	89542842	89585652	-	2414	transcribed_unprocessed_pseudogene	lymphocyte-specific protein 1 (LSP1) pseudogene	-
ENSG00000241388	44.19210437	30.74763631	43.7665314	241.4119449	179.5116891	223.7365649	39.56875736	214.886733	-2.44194763	1.68E-18	3.19E-17	HNF1A-AS1	12	120941728	120980965	-	4671	lncRNA	HNF1A antisense RNA 1 [Source:HGNC Symbol;Acc:HGNC:26785]	-
ENSG00000181381	173.0073873	142.8860746	75.67962721	1.138735589	7.569770021	5.862093404	130.5243631	4.856866338	4.728074714	1.72E-18	3.27E-17	DDX60L	4	168356735	168537786	-	12156	protein_coding	DExD/H-box 60 like [Source:HGNC Symbol;Acc:HGNC:26429]	-
ENSG00000160094	250.1085056	179.0597644	297.2476924	784.5888211	837.0002852	740.5778	242.1386541	787.3889688	-1.701303256	1.78E-18	3.37E-17	ZNF362	1	33256492	33300719	+	3384	protein_coding	zinc finger protein 362 [Source:HGNC Symbol;Acc:HGNC:18079]	zf-C2H2
ENSG00000025708	372.3419857	431.3712506	545.258037	136.6482707	118.9535289	108.448728	449.6570911	121.3501759	1.891787102	1.78E-18	3.38E-17	TYMP	22	50525752	50530032	-	3600	protein_coding	thymidine phosphorylase [Source:HGNC Symbol;Acc:HGNC:3148]	-
ENSG00000137692	1651.09224	1502.112468	1702.335711	677.5476757	737.5118792	687.8189594	1618.513473	700.9595048	1.207244846	1.98E-18	3.74E-17	DCUN1D5	11	103050686	103092194	-	13069	protein_coding	defective in cullin neddylation 1 domain containing 5 [Source:HGNC Symbol;Acc:HGNC:28409]	-
ENSG00000007341	726.8190782	811.1949933	803.2982117	297.2099888	308.1977794	297.989748	780.4374278	301.1325054	1.37399906	1.99E-18	3.77E-17	ST7L	1	112523514	112620825	-	8108	protein_coding	suppression of tumorigenicity 7 like [Source:HGNC Symbol;Acc:HGNC:18441]	-
ENSG00000237238	183.3502202	207.094374	189.6549694	37.57827445	29.19768437	38.10360713	193.3665212	34.95985531	2.466596627	2.23E-18	4.21E-17	BMS1P10	9	63299453	63385117	-	1596	transcribed_unprocessed_pseudogene	BMS1 pseudogene 10 [Source:HGNC Symbol;Acc:HGNC:49154]	-
ENSG00000127666	770.070925	898.0118488	891.7430773	340.4819412	260.6163679	317.5300594	853.2752837	306.2094562	1.478759003	2.31E-18	4.37E-17	TICAM1	19	4815932	4831704	-	2676	protein_coding	toll like receptor adaptor molecule 1 [Source:HGNC Symbol;Acc:HGNC:18348]	-
ENSG00000175664	285.8382921	316.5197856	250.7457528	0	0	0	284.3679435	0	10.50539532	2.32E-18	4.39E-17	TEX26	13	30932656	30975500	+	1705	protein_coding	testis expressed 26 [Source:HGNC Symbol;Acc:HGNC:28622]	-
ENSG00000116406	218.1397492	189.0075291	151.3592544	521.5408999	808.8839965	657.5314768	186.1688442	662.6521244	-1.832283396	2.34E-18	4.42E-17	EDEM3	1	184690237	184754907	-	7792	protein_coding	ER degradation enhancing alpha-mannosidase like protein 3 [Source:HGNC Symbol;Acc:HGNC:16787]	-
ENSG00000170004	469.1885123	569.735614	527.0219823	189.0301078	148.1512133	160.230553	521.9820362	165.803958	1.655838772	2.35E-18	4.43E-17	CHD3	17	7884796	7912760	+	10335	protein_coding	chromodomain helicase DNA binding protein 3 [Source:HGNC Symbol;Acc:HGNC:1918]	-
ENSG00000011376	571.6765842	511.8577104	703.9117133	1415.448338	1638.314512	1783.05341	595.815336	1612.272087	-1.43643719	2.35E-18	4.43E-17	LARS2	3	45388561	45554726	+	12407	protein_coding	leucyl-tRNA synthetase 2, mitochondrial [Source:HGNC Symbol;Acc:HGNC:17095]	-
novel.405	292.4200949	320.1371546	242.5395282	0	0	0	285.0322592	0	10.50874112	2.37E-18	4.46E-17	-	3	26309865	26313742	+	1483	-	-	-
novel.374	445.6820738	387.9628229	346.4850402	0	0	1.954031135	393.3766457	0.651343712	9.121136774	2.39E-18	4.49E-17	-	20	25233613	25237914	-	2914	-	PF13900:Putative domain of unknown function	-
ENSG00000273802	433.4587258	349.0761064	376.5745306	100.2087319	123.2791118	103.5636501	386.3697876	109.0171646	1.825338907	2.41E-18	4.54E-17	HIST1H2BG	6	26215159	26216692	-	1534	protein_coding	histone cluster 1 H2B family member g [Source:HGNC Symbol;Acc:HGNC:4746]	-
ENSG00000135424	287.7188072	406.95401	430.3708921	67.18539977	88.67444882	102.5866346	375.0145698	86.14882772	2.11845964	2.43E-18	4.57E-17	ITGA7	12	55684568	55716043	-	6373	protein_coding	integrin subunit alpha 7 [Source:HGNC Symbol;Acc:HGNC:6143]	-
ENSG00000090857	457.9054219	581.4920632	593.5835821	1273.106389	1497.733068	1690.236931	544.3270224	1487.025463	-1.450041647	2.44E-18	4.59E-17	PDPR	16	70113626	70162537	+	10385	protein_coding	pyruvate dehydrogenase phosphatase regulatory subunit [Source:HGNC Symbol;Acc:HGNC:30264]	-
ENSG00000198342	177.708675	220.6595077	177.8015338	25.05218297	40.01164154	29.31046702	192.0565722	31.45809718	2.609430389	2.51E-18	4.72E-17	ZNF442	19	12345944	12365905	-	6596	protein_coding	zinc finger protein 442 [Source:HGNC Symbol;Acc:HGNC:20877]	zf-C2H2
ENSG00000105355	6398.452558	7024.930555	8253.63838	2592.900937	3057.105693	3291.565446	7225.673831	2980.524025	1.277388718	2.52E-18	4.73E-17	PLIN3	19	4838341	4867694	-	2739	protein_coding	perilipin 3 [Source:HGNC Symbol;Acc:HGNC:16893]	-
ENSG00000108219	763.4891223	826.5688115	1182.608151	2371.986233	2687.268357	2848.977394	924.2220281	2636.077328	-1.512104013	2.53E-18	4.75E-17	TSPAN14	10	80454166	80533124	+	17889	protein_coding	tetraspanin 14 [Source:HGNC Symbol;Acc:HGNC:23303]	-
novel.826	488.9339207	534.4662665	477.7846344	94.51505392	147.0698176	164.1386153	500.3949405	135.2411623	1.883735541	2.58E-18	4.83E-17	-	CHR_HG926_PATCH	21475687	21519291	-	4025	-	PF13520:Amino acid permease	-
ENSG00000152147	113.7711623	92.24290894	195.1257858	620.6108962	526.6397143	577.4162003	133.7132857	574.8889369	-2.103898997	2.61E-18	4.89E-17	GEMIN6	2	38751534	38785002	+	4363	protein_coding	gem nuclear organelle associated protein 6 [Source:HGNC Symbol;Acc:HGNC:20044]	-
ENSG00000277481	125.9945103	105.8080426	107.592723	5.693677947	6.488374304	0	113.1317587	4.060684084	4.846136092	2.62E-18	4.91E-17	PKD1L3	16	71929538	71999978	-	5199	protein_coding	polycystin 1 like 3, transient receptor potential channel interacting [Source:HGNC Symbol;Acc:HGNC:21716]	-
ENSG00000090674	726.8190782	685.4914213	922.7443703	245.9668873	236.8256621	292.1276546	778.3516233	258.3067347	1.5901546	2.64E-18	4.93E-17	MCOLN1	19	7522624	7534009	+	3958	protein_coding	mucolipin 1 [Source:HGNC Symbol;Acc:HGNC:13356]	-
ENSG00000173276	904.5277532	939.611592	454.0777633	149.1743622	192.4884377	178.7938488	766.0723695	173.4855496	2.141937952	2.66E-18	4.97E-17	ZBTB21	21	41986831	42010387	-	8062	protein_coding	zinc finger and BTB domain containing 21 [Source:HGNC Symbol;Acc:HGNC:13083]	ZBTB
ENSG00000101104	3873.861064	3713.229256	4062.992998	1780.982462	1247.930658	1633.570029	3883.361106	1554.161049	1.321222998	2.66E-18	4.98E-17	PABPC1L	20	44910062	44959035	+	4984	protein_coding	poly(A) binding protein cytoplasmic 1 like [Source:HGNC Symbol;Acc:HGNC:15797]	-
ENSG00000196814	787.9358183	719.8564266	825.1814774	1670.52511	1808.093639	1892.479154	777.6579075	1790.365968	-1.203284241	2.67E-18	4.99E-17	MVB12B	9	126326829	126507041	+	7904	protein_coding	multivesicular body subunit 12B [Source:HGNC Symbol;Acc:HGNC:23368]	-
ENSG00000197969	256.6903083	210.711743	166.859901	620.6108962	695.3374462	684.8879127	211.4206508	666.9454184	-1.6581574	2.69E-18	5.02E-17	VPS13A	9	77177445	77421537	+	20100	protein_coding	vacuolar protein sorting 13 homolog A [Source:HGNC Symbol;Acc:HGNC:1908]	-
ENSG00000099625	577.3181294	686.3957636	752.2372584	210.666084	176.2675019	248.1619541	671.9837171	211.6985134	1.665045189	2.71E-18	5.04E-17	CBARP	19	1228287	1238027	-	4591	protein_coding	CACN subunit beta associated regulatory protein [Source:HGNC Symbol;Acc:HGNC:28617]	-
ENSG00000006283	112.8309048	118.468834	103.0337093	5.693677947	4.325582869	9.770155673	111.4444827	6.596472163	4.059983807	2.72E-18	5.07E-17	CACNA1G	17	50560715	50627474	+	10062	protein_coding	calcium voltage-gated channel subunit alpha1 G [Source:HGNC Symbol;Acc:HGNC:1394]	-
ENSG00000112992	356.3576076	302.0503097	464.1075934	998.6711119	1348.500459	1140.177167	374.1718369	1162.449579	-1.63550153	2.74E-18	5.11E-17	NNT	5	43602692	43707405	+	12018	protein_coding	nicotinamide nucleotide transhydrogenase [Source:HGNC Symbol;Acc:HGNC:7863]	-
ENSG00000172969	359.1783802	227.8942456	273.5408212	0	0	0	286.871149	0	10.51771934	2.77E-18	5.15E-17	FRG2C	3	75664330	75667220	+	2078	protein_coding	FSHD region gene 2 family member C [Source:HGNC Symbol;Acc:HGNC:33626]	-
ENSG00000145390	804.860454	879.0206617	523.3747713	209.5273484	205.4651863	217.8744715	735.7519623	210.9556687	1.801983953	2.84E-18	5.27E-17	USP53	4	119212587	119295517	+	11950	protein_coding	ubiquitin specific peptidase 53 [Source:HGNC Symbol;Acc:HGNC:29255]	-
ENSG00000012174	174.8879024	188.1031869	158.6536763	483.9626255	860.790991	607.7036829	173.8815885	650.8190998	-1.904291944	2.87E-18	5.33E-17	MBTPS2	X	21839617	21885423	+	8945	protein_coding	membrane bound transcription factor peptidase, site 2 [Source:HGNC Symbol;Acc:HGNC:15455]	-
ENSG00000235831	113.7711623	119.3731763	117.6225531	2.277471179	0	4.885077837	116.9222972	2.387516338	5.569190003	3.03E-18	5.62E-17	BHLHE40-AS1	3	4896809	4980414	-	5367	lncRNA	BHLHE40 antisense RNA 1 [Source:HGNC Symbol;Acc:HGNC:44471]	-
ENSG00000182544	256.6903083	364.4499245	425.8118784	1062.440305	1025.16314	1124.544918	348.9840371	1070.716121	-1.617028853	3.10E-18	5.75E-17	MFSD5	12	53251251	53254405	+	2581	protein_coding	major facilitator superfamily domain containing 5 [Source:HGNC Symbol;Acc:HGNC:28156]	-
ENSG00000135740	146.6801762	188.1031869	151.3592544	28.46838973	16.22093576	20.51732691	162.0475392	21.7355508	2.903523891	3.17E-18	5.87E-17	SLC9A5	16	67237683	67272191	+	5420	protein_coding	solute carrier family 9 member A5 [Source:HGNC Symbol;Acc:HGNC:11078]	-
novel.1023	138.2178583	110.3297538	101.2101039	6.832413536	0	7.816124539	116.5859053	4.882846025	4.563067906	3.18E-18	5.89E-17	-	CHR_HSCHR22_1_CTG3	22522331	22529360	-	2735	-	PF13836:Domain of unknown function (DUF4195)|PF13900:Putative domain of unknown function	-
novel.23	209.6774314	202.5726628	204.2438132	1.138735589	0	1.954031135	205.4979691	1.030922241	7.598913759	3.18E-18	5.89E-17	-	1	31459380	31471642	-	1787	-	-	-
ENSG00000275832	107.1893595	223.3725344	83.88585185	1.138735589	2.162791435	6.839108971	138.1492486	3.380211998	5.305296023	3.24E-18	5.99E-17	ARHGAP23	17	38419280	38512385	+	8080	protein_coding	Rho GTPase activating protein 23 [Source:HGNC Symbol;Acc:HGNC:29293]	-
ENSG00000152527	802.0396814	1048.132661	449.5187496	152.590569	151.3954004	191.4950512	766.5636975	165.1603402	2.213311759	3.26E-18	6.02E-17	PLEKHH2	2	43637260	43767987	+	9848	protein_coding	pleckstrin homology, MyTH4 and FERM domain containing H2 [Source:HGNC Symbol;Acc:HGNC:30506]	-
ENSG00000160185	122.2334802	164.5902885	130.3877915	0	0	4.885077837	139.07052	1.628359279	6.309697394	3.31E-18	6.12E-17	UBASH3A	21	42403447	42447684	+	3918	protein_coding	ubiquitin associated and SH3 domain containing A [Source:HGNC Symbol;Acc:HGNC:12462]	-
ENSG00000082146	469.1885123	409.6670368	413.0466401	1089.769959	1077.070134	1000.463941	430.6340631	1055.768011	-1.293738183	3.32E-18	6.12E-17	STRADB	2	201387858	201480846	+	3177	protein_coding	STE20 related adaptor beta [Source:HGNC Symbol;Acc:HGNC:13205]	-
ENSG00000166402	111.8906472	110.3297538	150.4474517	364.3953886	533.1280886	513.9101884	124.2226176	470.4778885	-1.92170204	3.39E-18	6.26E-17	TUB	11	8019244	8106112	+	6722	protein_coding	TUB bipartite transcription factor [Source:HGNC Symbol;Acc:HGNC:12406]	Tub
ENSG00000167895	270.7941714	245.9810905	292.6886787	64.90792859	45.41862013	69.36810528	269.8213136	59.898218	2.169499609	3.42E-18	6.30E-17	TMC8	17	78130770	78142968	+	5459	protein_coding	transmembrane channel like 8 [Source:HGNC Symbol;Acc:HGNC:20474]	-
ENSG00000225855	34.78952897	32.5563208	30.08949034	171.949074	166.5349405	211.0353625	32.4784467	183.1731257	-2.497132007	3.42E-18	6.31E-17	RUSC1-AS1	1	155316863	155324176	-	3516	lncRNA	RUSC1 antisense RNA 1 [Source:HGNC Symbol;Acc:HGNC:26680]	-
ENSG00000198857	115.6516774	122.086203	128.564186	2.277471179	0	3.908062269	122.1006888	2.061844483	5.851517098	3.43E-18	6.32E-17	HSD3BP5	1	119601340	119609250	+	1132	transcribed_unprocessed_pseudogene	hydroxy-delta-5-steroid dehydrogenase, 3 beta, pseudogene 5 [Source:HGNC Symbol;Acc:HGNC:5223]	-
ENSG00000187583	241.6461877	346.3630796	392.9869799	80.85022685	57.31397302	72.29915198	326.9987491	70.15445061	2.221640734	3.57E-18	6.58E-17	PLEKHN1	1	966482	975865	+	3451	protein_coding	pleckstrin homology domain containing N1 [Source:HGNC Symbol;Acc:HGNC:25284]	-
novel.509	251.9890207	336.415315	242.5395282	0	0	0	276.9812879	0	10.46755026	3.62E-18	6.66E-17	-	5	120455601	120459114	-	3514	-	-	-
ENSG00000230882	832.1279227	685.4914213	755.8844694	1885.746136	1649.128469	2095.698392	757.8346045	1876.857666	-1.308688353	3.64E-18	6.70E-17	AC005077.4	7	76071469	76074963	-	3495	processed_pseudogene	hypothetical protein LOC285908 (LOC285908) pseudogene	-
ENSG00000229921	552.8714334	1105.106223	783.2385515	0	0	4.885077837	813.7387359	1.628359279	8.895097385	3.77E-18	6.93E-17	KIF25-AS1	6	167992822	167997110	-	3121	lncRNA	KIF25 antisense RNA 1 [Source:HGNC Symbol;Acc:HGNC:20953]	-
ENSG00000276791	159.8437818	232.4159568	294.5122842	42.13321681	29.19768437	37.12659156	228.9240076	36.15249758	2.664075028	3.90E-18	7.16E-17	AC092117.1	16	2777319	2780568	+	3250	lncRNA	novel transcript	-
ENSG00000165092	4403.226059	3671.629513	3845.072144	9237.423101	9426.526468	7948.02164	3973.309238	8870.65707	-1.158678074	3.96E-18	7.26E-17	ALDH1A1	9	72900671	73080442	-	2840	protein_coding	aldehyde dehydrogenase 1 family member A1 [Source:HGNC Symbol;Acc:HGNC:402]	-
ENSG00000273145	99.66729921	146.5034436	147.7120435	10.2486203	4.325582869	14.65523351	131.2942621	9.743145561	3.738912436	3.96E-18	7.27E-17	BX537318.1	22	46013606	46015498	+	1207	lncRNA	novel transcript	-
novel.499	205.9164012	313.8067588	312.748339	0	0	0	277.4904997	0	10.47032778	4.11E-18	7.52E-17	-	5	10558011	10564062	-	1985	-	-	-
ENSG00000177084	535.0065401	529.9445553	606.3488204	1209.337196	1472.860967	1535.868472	557.0999719	1406.022212	-1.335936435	4.18E-18	7.65E-17	POLE	12	132623753	132687376	-	16790	protein_coding	DNA polymerase epsilon, catalytic subunit [Source:HGNC Symbol;Acc:HGNC:9177]	-
ENSG00000104805	3636.916164	3494.378433	4274.531233	8709.049788	7762.258459	9206.417691	3801.941943	8559.241979	-1.1707702	4.20E-18	7.69E-17	NUCB1	19	48900312	48923372	+	3675	protein_coding	nucleobindin 1 [Source:HGNC Symbol;Acc:HGNC:8043]	-
ENSG00000072182	118.47245	146.5034436	86.62126006	2.277471179	1.081395717	4.885077837	117.1990512	2.747981578	5.379908666	4.28E-18	7.83E-17	ASIC4	2	219514170	219538772	+	5250	protein_coding	acid sensing ion channel subunit family member 4 [Source:HGNC Symbol;Acc:HGNC:21263]	-
ENSG00000072210	2360.046425	2138.769408	2302.301912	4540.138795	5288.025058	4774.675078	2267.039248	4867.612977	-1.102449731	4.33E-18	7.91E-17	ALDH3A2	17	19648136	19685760	+	15331	protein_coding	aldehyde dehydrogenase 3 family member A2 [Source:HGNC Symbol;Acc:HGNC:403]	-
ENSG00000107984	291.4798373	192.6248981	321.8663663	1010.058468	806.7212051	850.0035436	268.6570339	888.9277388	-1.726330148	4.34E-18	7.93E-17	DKK1	10	52314281	52318042	+	2221	protein_coding	dickkopf WNT signaling pathway inhibitor 1 [Source:HGNC Symbol;Acc:HGNC:2891]	-
ENSG00000123600	316.8667909	282.1547803	320.0427609	761.8141093	777.5235207	815.8079987	306.3547773	785.0485429	-1.357921682	4.51E-18	8.23E-17	METTL8	2	171317405	171434802	-	10074	protein_coding	methyltransferase like 8 [Source:HGNC Symbol;Acc:HGNC:25856]	-
ENSG00000175166	11339.50593	12040.41264	13236.64034	4665.39971	5806.013606	5738.012427	12205.51964	5403.141914	1.175573349	4.52E-18	8.24E-17	PSMD2	3	184299198	184309050	+	4960	protein_coding	proteasome 26S subunit, non-ATPase 2 [Source:HGNC Symbol;Acc:HGNC:9559]	-
ENSG00000163586	7110.227516	8392.296029	8884.605874	24721.94965	18004.1573	18558.4107	8129.04314	20428.17255	-1.32935954	4.54E-18	8.28E-17	FABP1	2	88122982	88128062	-	2416	protein_coding	fatty acid binding protein 1 [Source:HGNC Symbol;Acc:HGNC:3555]	-
ENSG00000183801	40.43107421	19.89552938	29.1776876	193.5850502	171.941919	196.380129	29.83476373	187.3023661	-2.652982277	4.58E-18	8.34E-17	OLFML1	11	7485388	7511377	+	3436	protein_coding	olfactomedin like 1 [Source:HGNC Symbol;Acc:HGNC:24473]	-
ENSG00000104413	155.1424941	157.3555505	82.06224637	1.138735589	2.162791435	2.931046702	131.520097	2.077524575	5.957580726	4.59E-18	8.35E-17	ESRP1	8	94641074	94707466	+	4875	protein_coding	epithelial splicing regulatory protein 1 [Source:HGNC Symbol;Acc:HGNC:25966]	-
ENSG00000156831	550.0506607	619.4744375	675.6458285	233.4407958	156.802379	183.6789267	615.0569756	191.3073672	1.686348691	4.72E-18	8.58E-17	NSMCE2	8	125091679	125367120	+	2991	protein_coding	NSE2 (MMS21) homolog, SMC5-SMC6 complex SUMO ligase [Source:HGNC Symbol;Acc:HGNC:26513]	-
ENSG00000137843	107.1893595	159.164235	106.6809203	2.277471179	1.081395717	2.931046702	124.3448383	2.096637866	5.875041938	4.74E-18	8.62E-17	PAK6	15	40217428	40277487	+	6697	protein_coding	p21 (RAC1) activated kinase 6 [Source:HGNC Symbol;Acc:HGNC:16061]	-
ENSG00000111339	56.41545238	56.9735614	57.44357246	222.0534399	251.9652021	247.1849385	56.94419542	240.4011935	-2.078185293	4.76E-18	8.64E-17	ART4	12	14825569	14843526	-	5245	protein_coding	ADP-ribosyltransferase 4 (Dombrock blood group) [Source:HGNC Symbol;Acc:HGNC:726]	-
ENSG00000070413	1123.60776	1206.392554	1619.361662	3247.673901	3278.791815	3651.107175	1316.453992	3392.524297	-1.365713925	5.04E-18	9.15E-17	DGCR2	22	19036282	19122454	-	5605	protein_coding	DiGeorge syndrome critical region gene 2 [Source:HGNC Symbol;Acc:HGNC:2845]	-
ENSG00000106144	210.6176889	216.1377964	256.2165692	606.9460691	634.779286	658.5084924	227.6573515	633.4112825	-1.476362864	5.11E-18	9.27E-17	CASP2	7	143288215	143307696	+	8020	protein_coding	caspase 2 [Source:HGNC Symbol;Acc:HGNC:1503]	-
ENSG00000288066	15.98437818	15.37381816	10.94163285	183.3364299	113.5465503	116.2648525	14.09994306	137.7159442	-3.287094585	5.14E-18	9.32E-17	AC097448.1	2	151796688	151798688	+	1912	lncRNA	novel transcript, antisense to ARL5A	-
ENSG00000008513	805.8007116	883.5423729	1082.309849	2055.417739	2504.512481	2601.792456	923.8843113	2387.240892	-1.369662536	5.37E-18	9.73E-17	ST3GAL1	8	133454848	133571940	-	8852	protein_coding	ST3 beta-galactoside alpha-2,3-sialyltransferase 1 [Source:HGNC Symbol;Acc:HGNC:10862]	-
ENSG00000258733	163.6048119	190.8162136	142.241227	27.32965415	21.62791435	25.40240475	165.5540842	24.78665775	2.740379728	5.42E-18	9.82E-17	LINC02328	14	85911438	86161500	+	5974	lncRNA	long intergenic non-protein coding RNA 2328 [Source:HGNC Symbol;Acc:HGNC:53248]	-
novel.420	273.6149441	500.1012612	373.8391224	2.277471179	0	0	382.5184425	0.75915706	9.075492604	5.89E-18	1.07E-16	-	3	5690139	5699413	-	4099	-	-	-
ENSG00000152818	1202.589393	1099.680169	890.8312745	2321.881867	3429.10582	3375.588785	1064.366946	3042.192157	-1.515365268	5.90E-18	1.07E-16	UTRN	6	144285701	144853034	+	14604	protein_coding	utrophin [Source:HGNC Symbol;Acc:HGNC:12635]	-
ENSG00000175264	174.8879024	241.4593793	191.4785749	1.138735589	0	1.954031135	202.6086188	1.030922241	7.578978241	5.91E-18	1.07E-16	CHST1	11	45647689	45665622	-	4666	protein_coding	carbohydrate sulfotransferase 1 [Source:HGNC Symbol;Acc:HGNC:1969]	-
ENSG00000128928	964.7042358	1135.853859	1708.71833	3486.808375	3989.268801	4230.477407	1269.758808	3902.184861	-1.619711283	6.16E-18	1.11E-16	IVD	15	40405485	40435947	+	6857	protein_coding	isovaleryl-CoA dehydrogenase [Source:HGNC Symbol;Acc:HGNC:6186]	-
[truncated: 11,986 more rows]
